# Supplementary material for: Climate and human-modified landscapes influence spread of invasive agricultural pest Popillia japonica Newman in American Midwest and Great Plains
Source: Sci Rep. 2025 Sep 26;15:33013. doi: 10.1038/s41598-025-18493-x (PMC12474974; doi:10.1038/s41598-025-18493-x)
Supplement: Supplementary file 1 — Supplementary Material 1 [file 41598_2025_18493_MOESM1_ESM.xlsx]

## Sheet: caption
Supplementary Information: Data
This workbook includes the dataset for:
Land Cover and Climate Affect the Spread of an Invasive Agricultural Pest: Popillia japonica, in American Midwest and Great Plains
by Nicole Kucherov, Trevor Hefley, Tania N. Kim

## Sheet: metadata
Column	Description
County	County
State	State
CODE	Individual code for county including both state and county
Year	Year
Beetle	Whether Japanese beetle is present in either or both of the datasets (1), absent (0), or information is lacking (blank)
GBIFpresence	Whether there is a Japanese beetle sighting in the GBIF dataset (1), or not (0)
statepresence	Whether Japanese beetle is present the state dataset (1), absent (0), or information is lacking (blank)
GrassPasture	Percentage of county land that is classified as grass/pasture in Cropscape that year.
DevelopedTotal	Percentage of county land that is classified as developed (low, medium, or high) in Cropscape that year.
CornAndSoy	Percentage of county land that is classified as corn or soy in Cropscape that year.
AvgTemp	Average annual temperature for that county
MaxTemp	Average maximum temperature for that county
MinTemp	Average minimum temperature for that county
Precipitation	Total annual precipitation for that county

## Sheet: data
County	State	CODE	Year	Beetle	GBIFpresence	statepresence	GrassPasture	DevelopedTotal	CornAndSoy	AvgTemp	MaxTemp	MinTemp	Precipitation
Adair	IA	Adair_IA	2017		0		0.131419	0.0503263	0.661925	51.1	61.8	40.4	36.03
Adams	IA	Adams_IA	2017	1	0	1	0.204063	0.0463065	0.562251	51.7	62.6	40.8	33.7
Allamakee	IA	Allamakee_IA	2017	1	0	1	0.2627	0.0437733	0.221558	47.8	57.1	38.5	36.49
Appanoose	IA	Appanoose_IA	2017	1	0	1	0.254081	0.0514477	0.248205	52.6	63.6	41.6	31.71
Audubon	IA	Audubon_IA	2017	1	0	1	0.0978325	0.0520538	0.794534	50.2	60.8	39.6	37.28
Benton	IA	Benton_IA	2017	1	0	1	0.113596	0.0737448	0.734424	48.9	59.4	38.4	27.44
Black Hawk	IA	Black Hawk_IA	2017	1	0	1	0.0971361	0.143643	0.661093	48.7	59	38.3	31.64
Boone	IA	Boone_IA	2017	1	0	1	0.0802644	0.0752449	0.720238	50.6	61.1	40.1	31.57
Bremer	IA	Bremer_IA	2017	1	0	1	0.117947	0.0885216	0.674938	48.4	58.4	38.3	38.26
Buchanan	IA	Buchanan_IA	2017	1	0	1	0.098602	0.0767013	0.749012	48.1	58.4	37.9	33.49
Buena Vista	IA	Buena Vista_IA	2017		0		0.0704228	0.0704602	0.816788	48.7	58.5	38.9	27.07
Butler	IA	Butler_IA	2017	1	0	1	0.117993	0.0726977	0.730877	48.5	58.5	38.6	34.58
Calhoun	IA	Calhoun_IA	2017		0		0.0534813	0.0652667	0.848302	49.7	60	39.5	29.86
Carroll	IA	Carroll_IA	2017	1	0	1	0.0624588	0.0757986	0.825414	50.1	60.7	39.6	33.23
Cass	IA	Cass_IA	2017		0		0.119073	0.0665404	0.719763	51.4	62.1	40.7	35.1
Cedar	IA	Cedar_IA	2017	1	0	1	0.1123	0.0712312	0.711508	50.3	60.8	39.9	32.66
Cerro Gordo	IA	Cerro Gordo_IA	2017	1	1	1	0.0944314	0.0973293	0.741532	47.6	57.4	37.8	32.09
Cherokee	IA	Cherokee_IA	2017	1	0	1	0.123344	0.0631519	0.764751	48.6	58.9	38.2	27.13
Chickasaw	IA	Chickasaw_IA	2017	1	0	1	0.133611	0.0713407	0.703299	47.2	57	37.5	40.22
Clarke	IA	Clarke_IA	2017		0		0.287158	0.0506376	0.293064	52.4	63.3	41.4	29.43
Clay	IA	Clay_IA	2017		0		0.0935472	0.0655819	0.765328	48.1	58.2	38	32.26
Clayton	IA	Clayton_IA	2017	1	0	1	0.213967	0.0453411	0.368503	48.4	57.9	38.8	38.56
Clinton	IA	Clinton_IA	2017	1	0	1	0.104468	0.0844156	0.665006	50.9	60.9	41	36.69
Crawford	IA	Crawford_IA	2017		0		0.110479	0.0660978	0.774347	50	60.5	39.6	39.44
Dallas	IA	Dallas_IA	2017	1	0	1	0.113088	0.0984098	0.639343	51.7	62.3	41	32.18
Davis	IA	Davis_IA	2017	1	0	1	0.275314	0.0457133	0.284049	52.5	63.1	41.9	29.01
Decatur	IA	Decatur_IA	2017		0		0.278047	0.0503979	0.250365	52.9	63.9	42	30.94
Delaware	IA	Delaware_IA	2017	1	0	1	0.133112	0.0600609	0.669392	48.6	58.5	38.7	36.37
Des Moines	IA	Des Moines_IA	2017	1	0	1	0.104539	0.111669	0.495171	52.8	62.9	42.6	31.65
Dickinson	IA	Dickinson_IA	2017		0		0.101046	0.0735087	0.671071	47	56.8	37.3	33.81
Dubuque	IA	Dubuque_IA	2017	1	0	1	0.191426	0.100536	0.42769	49	58.5	39.6	38.16
Emmet	IA	Emmet_IA	2017		0		0.0884057	0.0621228	0.770662	47.2	57.1	37.4	30.36
Fayette	IA	Fayette_IA	2017	1	0	1	0.171602	0.0650052	0.619132	47.9	57.8	38	40.77
Floyd	IA	Floyd_IA	2017	1	0	1	0.115959	0.0757497	0.732015	47.8	57.4	38.3	37.48
Franklin	IA	Franklin_IA	2017	1	0	1	0.0695691	0.0682276	0.823334	48.4	58.3	38.4	34.35
Fremont	IA	Fremont_IA	2017	1	0	1	0.112562	0.069134	0.668979	53.2	64.1	42.3	34.66
Greene	IA	Greene_IA	2017	1	0	1	0.0661795	0.058241	0.810557	50.6	61.4	39.9	30.99
Grundy	IA	Grundy_IA	2017	1	0	1	0.051149	0.0684507	0.865861	49.1	59.3	39	31.8
Guthrie	IA	Guthrie_IA	2017	1	0	1	0.188028	0.0523623	0.577925	50.8	61.6	40	35.98
Hamilton	IA	Hamilton_IA	2017	1	0	1	0.0526871	0.0729089	0.826605	49	59.3	38.7	32.69
Hancock	IA	Hancock_IA	2017		0		0.0674932	0.0664184	0.830823	47.3	57.4	37.2	29.92
Hardin	IA	Hardin_IA	2017	1	0	1	0.0880443	0.0755576	0.771253	49.2	59.4	39	32.47
Harrison	IA	Harrison_IA	2017	1	0	1	0.140373	0.0667666	0.676919	51.5	62.2	40.9	33.96
Henry	IA	Henry_IA	2017	1	0	1	0.168261	0.0714595	0.528682	51.7	62.3	41.2	31.2
Howard	IA	Howard_IA	2017	1	0	1	0.148288	0.0605943	0.710912	46.3	56.1	36.5	36.47
Humboldt	IA	Humboldt_IA	2017	1	0	1	0.0448724	0.0688784	0.841725	48.6	58.8	38.5	30.01
Ida	IA	Ida_IA	2017	1	0	1	0.0911072	0.0613059	0.813945	49.2	59.3	39.1	32.38
Iowa	IA	Iowa_IA	2017	1	0	1	0.246497	0.0624675	0.565861	50.8	61.9	39.8	27.11
Jackson	IA	Jackson_IA	2017	1	0	1	0.234199	0.0547636	0.355215	50.2	60	40.4	35.75
Jasper	IA	Jasper_IA	2017	1	0	1	0.161874	0.0726109	0.676115	51.2	61.5	40.8	28.5
Jefferson	IA	Jefferson_IA	2017	1	0	1	0.226263	0.0641745	0.480305	51.4	61.8	41	28.55
Johnson	IA	Johnson_IA	2017	1	1	1	0.19313	0.119233	0.4951	50.9	61.7	40	30.35
Jones	IA	Jones_IA	2017	1	0	1	0.163939	0.0615882	0.588442	50.2	60.2	40.1	36.15
Keokuk	IA	Keokuk_IA	2017	1	0	1	0.248932	0.0591934	0.552095	51.4	62.2	40.6	25.05
Kossuth	IA	Kossuth_IA	2017		0		0.0550467	0.0617587	0.841517	47.8	57.8	37.7	29.68
Lee	IA	Lee_IA	2017	1	0	1	0.138882	0.0757909	0.424266	53.2	63.3	43.1	30.18
Linn	IA	Linn_IA	2017	1	1	1	0.136524	0.162469	0.532408	49.5	60	39.1	31.24
Louisa	IA	Louisa_IA	2017	1	0	1	0.129022	0.0624008	0.541965	51.8	62.4	41.2	32.73
Lucas	IA	Lucas_IA	2017		0		0.289233	0.0491168	0.249829	52.1	63.2	41.1	33.5
Lyon	IA	Lyon_IA	2017		0		0.0988339	0.0607595	0.793737	47.6	57.9	37.3	27.44
Madison	IA	Madison_IA	2017	1	0	1	0.236847	0.0475951	0.437843	52	62.7	41.2	31.07
Mahaska	IA	Mahaska_IA	2017		0		0.196602	0.0700971	0.60796	51.8	62.6	41	25.29
Marion	IA	Marion_IA	2017	1	0	1	0.218879	0.064206	0.417453	52	62.6	41.4	28.67
Marshall	IA	Marshall_IA	2017	1	1	1	0.116141	0.0835771	0.733723	50.2	60.5	39.8	29.18
Mills	IA	Mills_IA	2017	1	0	1	0.146611	0.0734539	0.677315	52.8	63.5	41.9	33.5
Mitchell	IA	Mitchell_IA	2017	1	0	1	0.0879955	0.0705463	0.766274	47.2	56.8	37.6	35.5
Monona	IA	Monona_IA	2017		0		0.129046	0.0606379	0.695826	50.6	61.2	39.9	34.14
Monroe	IA	Monroe_IA	2017		0		0.291121	0.0463965	0.22428	52.3	63.1	41.5	29.54
Montgomery	IA	Montgomery_IA	2017	1	0	1	0.168531	0.0676182	0.678971	52.3	63.1	41.6	34.76
Muscatine	IA	Muscatine_IA	2017	1	1	1	0.137952	0.0969116	0.557786	50.8	61.5	40.2	34.56
O'Brien	IA	O'Brien_IA	2017		0		0.060314	0.063879	0.841145	48	58.2	37.7	30.37
Osceola	IA	Osceola_IA	2017		0		0.0444716	0.0635579	0.84936	47	56.8	37.2	30.44
Page	IA	Page_IA	2017	1	0	1	0.186238	0.0649692	0.651475	53	63.8	42.3	35.63
Palo Alto	IA	Palo Alto_IA	2017		0		0.0714573	0.0614491	0.80586	48.5	58.5	38.5	29.23
Plymouth	IA	Plymouth_IA	2017	1	0	1	0.130179	0.0651045	0.756162	49.1	59.9	38.3	29.88
Pocahontas	IA	Pocahontas_IA	2017		0		0.040701	0.0635539	0.865077	48.8	58.9	38.7	29.29
Polk	IA	Polk_IA	2017	1	1	1	0.121271	0.299138	0.411079	52	62.2	41.8	31.9
Pottawattamie	IA	Pottawattamie_IA	2017	1	1	1	0.124766	0.0951157	0.710308	52.1	62.8	41.3	32.3
Poweshiek	IA	Poweshiek_IA	2017	1	1	1	0.18795	0.0667909	0.683194	50.5	61.2	39.8	28.39
Ringgold	IA	Ringgold_IA	2017		0		0.22569	0.0474365	0.362476	52.5	63.2	41.8	32.06
Sac	IA	Sac_IA	2017		0		0.0670865	0.0694304	0.823483	49.4	59.4	39.4	30.8
Scott	IA	Scott_IA	2017	1	0	1	0.0828264	0.192427	0.579858	51.4	61.3	41.6	37.33
Shelby	IA	Shelby_IA	2017	1	0	1	0.0751148	0.0609998	0.834143	50.7	61.3	40.1	37.62
Sioux	IA	Sioux_IA	2017		0		0.0583866	0.0767021	0.819033	48.2	58.8	37.7	30.12
Story	IA	Story_IA	2017	1	1	1	0.0786804	0.109468	0.750277	50.5	60.7	40.2	32.39
Tama	IA	Tama_IA	2017	1	0	1	0.166753	0.0639933	0.661939	49.6	60.1	39	28.59
Taylor	IA	Taylor_IA	2017		0		0.206209	0.0464137	0.549705	52.5	63	42	35.99
Union	IA	Union_IA	2017	1	0	1	0.195759	0.0563152	0.450133	51.8	62.7	40.9	30.51
Van Buren	IA	Van Buren_IA	2017	1	0	1	0.212041	0.0466028	0.322968	52.2	62.5	41.8	28.79
Wapello	IA	Wapello_IA	2017	1	0	1	0.220732	0.0823322	0.391882	52.2	62.6	41.8	26.38
Warren	IA	Warren_IA	2017	1	0	1	0.275051	0.069743	0.383868	52.5	63.1	41.9	29.16
Washington	IA	Washington_IA	2017	1	0	1	0.210829	0.0708195	0.565889	51.3	62.1	40.4	30.98
Wayne	IA	Wayne_IA	2017		0		0.243294	0.0461775	0.402243	52.2	63.3	41.2	33.06
Webster	IA	Webster_IA	2017	1	0	1	0.060805	0.0780083	0.766315	49.3	59.6	39	30.48
Winnebago	IA	Winnebago_IA	2017		0		0.0746727	0.0704853	0.796103	46.6	56.4	36.8	30.03
Winneshiek	IA	Winneshiek_IA	2017	1	0	1	0.267144	0.0608467	0.46161	46.9	56.6	37.3	35.97
Woodbury	IA	Woodbury_IA	2017	1	1	1	0.152645	0.101168	0.678774	49.8	60.5	39.2	32.06
Worth	IA	Worth_IA	2017		0		0.0892042	0.0712489	0.76227	46.7	56.5	37	32.66
Wright	IA	Wright_IA	2017		0		0.0651435	0.0634984	0.825352	48.1	58.3	37.9	32.18
Allen	KS	Allen_KS	2017	0	0	0	0.454333	0.0625881	0.307468	58.1	68.9	47.3	43.24
Anderson	KS	Anderson_KS	2017	0	0	0	0.447717	0.0457959	0.334063	57.4	67.9	46.9	36.67
Atchison	KS	Atchison_KS	2017	1	0	1	0.252836	0.0568098	0.474782	55.7	66.7	44.6	34.02
Barber	KS	Barber_KS	2017	0	0	0	0.689067	0.0382418	0.0205	58.4	71.4	45.4	27.11
Barton	KS	Barton_KS	2017	1	0	1	0.243334	0.0656965	0.135956	56	69	43	24.02
Bourbon	KS	Bourbon_KS	2017	0	0	0	0.55339	0.0510114	0.130717	58.9	69.4	48.5	44.26
Brown	KS	Brown_KS	2017	1	0	1	0.170224	0.0520677	0.667179	54.8	66.1	43.6	29.83
Butler	KS	Butler_KS	2017	1	0	1	0.651566	0.0494272	0.157216	58.2	69.7	46.8	34.73
Chase	KS	Chase_KS	2017	0	0	0	0.836182	0.0265312	0.0589303	57.2	68.7	45.7	32.92
Chautauqua	KS	Chautauqua_KS	2017	0	0	0	0.738295	0.0361679	0.0246831	59.4	71.1	47.6	41.77
Cherokee	KS	Cherokee_KS	2017	1	0	1	0.310912	0.0655655	0.296609	59.7	70.6	48.7	51.3
Cheyenne	KS	Cheyenne_KS	2017	0	0	0	0.463151	0.0287585	0.11544	53.2	67.4	39.2	20.53
Clark	KS	Clark_KS	2017	0	0	0	0.738277	0.0321353	0.0027955	58.5	72.3	44.7	22.04
Clay	KS	Clay_KS	2017	0	0	0	0.344769	0.0424019	0.356643	56.6	68.3	44.9	30.94
Cloud	KS	Cloud_KS	2017	0	0	0	0.348985	0.0493337	0.296341	55.8	67.7	43.8	30.94
Coffey	KS	Coffey_KS	2017	0	0	0	0.530716	0.047897	0.244041	57.5	68.7	46.3	35.78
Comanche	KS	Comanche_KS	2017	0	0	0	0.756048	0.0285271	0.00882064	58.3	71.6	44.9	22.66
Cowley	KS	Cowley_KS	2017	0	0	0	0.599485	0.0564781	0.132401	58.9	70.5	47.4	39.41
Crawford	KS	Crawford_KS	2017	1	0	1	0.431866	0.0739528	0.263516	59	69.7	48.4	51.76
Decatur	KS	Decatur_KS	2017	0	0	0	0.394237	0.0304133	0.19894	53.6	67.7	39.6	22.79
Dickinson	KS	Dickinson_KS	2017	1	0	1	0.357254	0.0526732	0.242034	57.6	69.3	45.9	30.25
Doniphan	KS	Doniphan_KS	2017	1	0	1	0.123129	0.0534694	0.609892	55.3	66.2	44.5	29.83
Douglas	KS	Douglas_KS	2017	1	1	1	0.382276	0.121153	0.206308	57	67.7	46.3	40.95
Edwards	KS	Edwards_KS	2017	0	0	0	0.267517	0.0405856	0.213609	56.5	70.1	42.8	25.4
Elk	KS	Elk_KS	2017	0	0	0	0.791451	0.0314561	0.048669	58.8	70	47.6	35.77
Ellis	KS	Ellis_KS	2017	0	0	0	0.525891	0.0526527	0.0193392	55.8	69.7	42	25.67
Ellsworth	KS	Ellsworth_KS	2017	0	0	0	0.564671	0.0471311	0.0771115	57.2	69.9	44.4	27.76
Finney	KS	Finney_KS	2017	0	0	0	0.297648	0.0417951	0.171949	56.1	70.9	41.2	21.25
Ford	KS	Ford_KS	2017	0	0	0	0.27275	0.0452009	0.0851246	56.9	70.8	42.9	25.54
Franklin	KS	Franklin_KS	2017	1	0	1	0.418067	0.0625064	0.302324	57.4	67.9	46.8	39.64
Geary	KS	Geary_KS	2017	1	0	1	0.538228	0.0754702	0.108393	57.1	68.2	45.9	32.12
Gove	KS	Gove_KS	2017	0	0	0	0.458985	0.0301665	0.151949	54.9	69.2	40.7	24.15
Graham	KS	Graham_KS	2017	0	0	0	0.490295	0.0365131	0.0978721	55	68.7	41.3	23.02
Grant	KS	Grant_KS	2017	0	0	0	0.256742	0.0464877	0.199056	56.2	71.1	41.4	25.09
Gray	KS	Gray_KS	2017	0	0	0	0.212673	0.0310278	0.214622	56.6	70.9	42.3	23.53
Greeley	KS	Greeley_KS	2017	0	0	0	0.131285	0.031713	0.110113	53.8	69.1	38.6	24.07
Greenwood	KS	Greenwood_KS	2017	0	0	0	0.815875	0.0399081	0.0530521	58	69.4	46.6	36.29
Hamilton	KS	Hamilton_KS	2017	0	0	0	0.313476	0.0295339	0.0381509	55	70.5	39.4	23.82
Harper	KS	Harper_KS	2017	0	0	0	0.376737	0.0427685	0.0433087	59.1	71.4	46.7	29.56
Harvey	KS	Harvey_KS	2017	1	0	1	0.180655	0.0715463	0.426824	58.1	70.2	46.1	28.1
Haskell	KS	Haskell_KS	2017	0	0	0	0.110439	0.0461864	0.347515	56.6	71.3	41.9	23.26
Hodgeman	KS	Hodgeman_KS	2017	0	0	0	0.484122	0.0323435	0.0371793	56.6	70.6	42.5	25.71
Jackson	KS	Jackson_KS	2017	1	0	1	0.542559	0.0422783	0.201973	55.7	67.1	44.2	32.91
Jefferson	KS	Jefferson_KS	2017	1	1	1	0.367332	0.0569782	0.252781	56.4	67.2	45.6	38.02
Jewell	KS	Jewell_KS	2017	0	0	0	0.368375	0.0406924	0.298323	54.5	66.9	42.1	23.44
Johnson	KS	Johnson_KS	2017	1	1	1	0.237218	0.47059	0.129756	56.6	66.9	46.2	45.36
Kearny	KS	Kearny_KS	2017	0	0	0	0.295081	0.031701	0.103266	55.6	70.7	40.5	22.21
Kingman	KS	Kingman_KS	2017	0	0	0	0.462852	0.0439369	0.0707436	58.1	70.5	45.7	30.66
Kiowa	KS	Kiowa_KS	2017	0	0	0	0.576738	0.0354074	0.0912876	57	70.4	43.6	23.65
Labette	KS	Labette_KS	2017	0	0	0	0.487864	0.0661063	0.208216	59.4	70.4	48.3	47.89
Lane	KS	Lane_KS	2017	0	0	0	0.370813	0.0274764	0.0802057	55.4	70	40.8	21.87
Leavenworth	KS	Leavenworth_KS	2017	1	0	1	0.36831	0.1048	0.185214	56.5	67.1	46	43.47
Lincoln	KS	Lincoln_KS	2017	0	0	0	0.498052	0.0365208	0.129174	56.7	69.9	43.6	26.55
Linn	KS	Linn_KS	2017	0	0	0	0.407815	0.0553125	0.217434	58	68.4	47.6	43.28
Logan	KS	Logan_KS	2017	0	0	0	0.459518	0.027313	0.153076	54.6	69.2	39.9	25.11
Lyon	KS	Lyon_KS	2017	1	0	1	0.643116	0.0578245	0.199827	57	68.5	45.6	34.93
Marion	KS	Marion_KS	2017	1	0	1	0.412536	0.0477911	0.256017	54.9	70.1	42.7	28.23
Marshall	KS	Marshall_KS	2017	0	0	0	0.283055	0.0461341	0.493851	58	69.5	45.9	26.2
McPherson	KS	McPherson_KS	2017	0	0	0	0.269015	0.0619732	0.261669	57.8	67	46.1	28.42
Meade	KS	Meade_KS	2017	0	0	0	0.533328	0.0327387	0.168019	58	72	43.9	22.09
Miami	KS	Miami_KS	2017	1	0	1	0.47563	0.0795141	0.185801	56.9	67.3	46.6	45.18
Mitchell	KS	Mitchell_KS	2017	0	0	0	0.279814	0.0433741	0.228669	55.5	68.4	42.6	23.72
Montgomery	KS	Montgomery_KS	2017	0	0	0	0.509186	0.0793205	0.155094	59.6	70.7	48.4	43.86
Morris	KS	Morris_KS	2017	0	0	0	0.651522	0.0389578	0.164687	56.9	68.2	45.6	34.14
Morton	KS	Morton_KS	2017	0	0	0	0.314783	0.0446474	0.0970958	56.7	71.4	42.1	22.41
Nemaha	KS	Nemaha_KS	2017	1	0	1	0.295573	0.0459767	0.505355	54.5	66.1	42.9	27.84
Neosho	KS	Neosho_KS	2017	0	0	0	0.484019	0.0610716	0.224373	58.7	69.5	47.8	49.71
Ness	KS	Ness_KS	2017	0	0	0	0.498931	0.0334045	0.0278927	55.9	69.9	41.9	23.12
Norton	KS	Norton_KS	2017	0	0	0	0.468316	0.0392014	0.234375	53.8	67.8	39.9	23.6
Osage	KS	Osage_KS	2017	1	0	1	0.528918	0.0522369	0.232626	57.4	68.4	46.4	36.45
Osborne	KS	Osborne_KS	2017	0	0	0	0.483602	0.0379452	0.161165	55.3	68.7	42	22.44
Ottawa	KS	Ottawa_KS	2017	0	0	0	0.46474	0.0409974	0.200089	57.2	69.5	44.9	28.44
Pawnee	KS	Pawnee_KS	2017	0	0	0	0.204265	0.0453431	0.135487	56.1	69.4	42.9	24.21
Phillips	KS	Phillips_KS	2017	0	0	0	0.490458	0.0437589	0.165453	54.2	67.6	40.8	24.68
Pottawatomie	KS	Pottawatomie_KS	2017	1	0	1	0.613561	0.0469516	0.146899	55.8	67	44.7	29.83
Pratt	KS	Pratt_KS	2017	0	0	0	0.288691	0.0436244	0.188078	57.3	70.2	44.4	25.44
Rawlins	KS	Rawlins_KS	2017	0	0	0	0.421557	0.0274823	0.152859	53.4	67.4	39.3	24.97
Reno	KS	Reno_KS	2017	0	0	0	0.358739	0.0656245	0.199923	57.8	70.2	45.4	26.41
Republic	KS	Republic_KS	2017	0	0	0	0.250103	0.0499421	0.481209	54.7	66.6	42.8	25.89
Rice	KS	Rice_KS	2017	0	0	0	0.270179	0.0457747	0.241085	57.1	69.7	44.5	26.45
Riley	KS	Riley_KS	2017	1	0	1	0.515679	0.0809867	0.158287	56.4	67.7	45.2	29.75
Rooks	KS	Rooks_KS	2017	0	0	0	0.491566	0.0431235	0.0701825	55.2	69	41.5	21.67
Rush	KS	Rush_KS	2017	0	0	0	0.35653	0.0437266	0.0410143	55.9	69.5	42.3	22.03
Russell	KS	Russell_KS	2017	0	0	0	0.595988	0.0547889	0.0335135	56.4	69.9	43	22.44
Saline	KS	Saline_KS	2017	0	0	0	0.41668	0.075805	0.157598	58.4	70.7	46.1	25.93
Scott	KS	Scott_KS	2017	0	0	0	0.164689	0.0300165	0.189606	55.3	70.1	40.5	21.84
Sedgwick	KS	Sedgwick_KS	2017	1	0	1	0.222457	0.204209	0.23775	58.8	70.6	46.9	31.51
Seward	KS	Seward_KS	2017	0	0	0	0.419744	0.0520913	0.241015	57.4	71.7	43	22.46
Shawnee	KS	Shawnee_KS	2017	1	1	1	0.426942	0.177824	0.20664	56.9	68.2	45.7	36.41
Sheridan	KS	Sheridan_KS	2017	0	0	0	0.351161	0.0311063	0.277096	54.2	68.3	40.2	27.64
Sherman	KS	Sherman_KS	2017	0	0	0	0.249572	0.0353386	0.231165	53.2	67.5	38.8	25.56
Smith	KS	Smith_KS	2017	0	0	0	0.385479	0.040792	0.260063	54.2	67.1	41.2	23.98
Stafford	KS	Stafford_KS	2017	0	0	0	0.31246	0.0456594	0.187847	56.8	69.5	44	23.48
Stanton	KS	Stanton_KS	2017	0	0	0	0.219693	0.0382624	0.192977	55.8	70.7	40.8	22.96
Stevens	KS	Stevens_KS	2017	0	0	0	0.259318	0.0481594	0.326547	56.9	71.2	42.5	26.47
Sumner	KS	Sumner_KS	2017	0	0	0	0.1817	0.0516695	0.225053	59.5	71.3	47.8	34.64
Thomas	KS	Thomas_KS	2017	0	0	0	0.158809	0.0351838	0.383467	53.5	68	39	27.42
Trego	KS	Trego_KS	2017	0	0	0	0.481135	0.0378057	0.0441914	55.5	69.3	41.6	21.82
Wabaunsee	KS	Wabaunsee_KS	2017	1	0	1	0.753914	0.0349261	0.115709	56.5	67.5	45.3	34.43
Wallace	KS	Wallace_KS	2017	0	0	0	0.49173	0.0296848	0.148634	53.8	68.4	39.3	24.95
Washington	KS	Washington_KS	2017	1	0	1	0.375883	0.0409191	0.391449	55	66.9	43.1	29.26
Wichita	KS	Wichita_KS	2017	0	0	0	0.196989	0.033247	0.1789	54.8	69.9	39.8	23.92
Wilson	KS	Wilson_KS	2017	0	0	0	0.451433	0.0506327	0.271851	59.1	69.9	48.2	38.67
Woodson	KS	Woodson_KS	2017	0	0	0	0.606444	0.0425446	0.18096	58.4	69.5	47.3	37.42
Wyandotte	KS	Wyandotte_KS	2017	1	0	1	0.168076	0.508679	0.0696967	56.8	67.3	46.3	44.63
Adair	MO	Adair _MO	2017	1	0	1	0.33009	0.0568812	0.169103	54	64.9	43	33.91
Andrew	MO	Andrew_MO	2017	1	1		0.252336	0.0644753	0.461101	54.6	65.4	43.8	31.6
Atchison	MO	Atchison_MO	2017		0		0.084718	0.0563659	0.757877	54	64.9	43	31.33
Audrain	MO	Audrain _MO	2017	0	0	0	0.171463	0.0495347	0.583906	55.9	66.4	45.4	36.06
Barry	MO	Barry _MO	2017	1	1	1	0.411448	0.0593402	0.0131244	58.7	69.7	47.7	51.8
Barton	MO	Barton _MO	2017	1	0	1	0.32439	0.0470423	0.308381	58.4	69.3	47.6	49.36
Bates	MO	Bates_MO	2017		0		0.368062	0.0459552	0.332958	58.1	68.9	47.3	47.08
Benton	MO	Benton_MO	2017		0		0.229649	0.0521874	0.071665	57.8	68.9	46.7	44.25
Bollinger	MO	Bollinger_MO	2017		0		0.18095	0.0361355	0.102662	58.3	69.5	47.1	43.92
Boone	MO	Boone _MO	2017	1	1	1	0.250705	0.106534	0.148074	56.9	67.4	46.4	37.32
Buchanan	MO	Buchanan _MO	2017	1	0	1	0.20953	0.132328	0.402443	55.4	66.4	44.4	31.76
Butler	MO	Butler _MO	2017	1	0	1	0.0733411	0.0660643	0.321437	60	70.8	49.1	45.72
Caldwell	MO	Caldwell_MO	2017		0		0.393573	0.0478066	0.267358	55.1	65.9	44.2	32.55
Callaway	MO	Callaway _MO	2017	1	1	1	0.232763	0.0491122	0.170346	57	67.9	46.2	39.22
Camden	MO	Camden_MO	2017	1	1		0.151864	0.0764811	0.00111061	58.7	69.9	47.5	45.06
Cape Girardeau	MO	Cape Girardeau _MO	2017	0	0	0	0.220213	0.0930522	0.245562	58.7	69.6	47.7	41.4
Carroll	MO	Carroll_MO	2017		0		0.243638	0.0497902	0.491215	55.7	66.4	45	36.72
Carter	MO	Carter_MO	2017		0		0.0679074	0.0349578	4.97e-05	58.8	70.6	47	46.98
Cass	MO	Cass_MO	2017		0		0.421844	0.122548	0.234632	57.2	67.5	46.8	47.16
Cedar	MO	Cedar _MO	2017	0	0	0	0.361133	0.0454911	0.0338053	58.5	69.4	47.6	48.08
Chariton	MO	Chariton _MO	2017	1	0	1	0.22559	0.0431341	0.453305	56.2	66.9	45.6	36.92
Christian	MO	Christian _MO	2017	0	0	0	0.395136	0.0752029	0.00395566	58.1	69.6	46.5	47.93
Clark	MO	Clark_MO	2017		0		0.18181	0.0439083	0.387116	53.7	64.1	43.3	30.5
Clay	MO	Clay _MO	2017	1	1	1	0.338693	0.282705	0.156013	56	66.8	45.2	38.94
Clinton	MO	Clinton_MO	2017		0		0.353612	0.0697206	0.367209	55	66.1	43.8	34.79
Cole	MO	Cole _MO	2017	1	1	1	0.269233	0.100645	0.0604501	58.1	68.8	47.4	44.98
Cooper	MO	Cooper _MO	2017	1	0	1	0.209802	0.0523722	0.329754	57	67.8	46.2	39.88
Crawford	MO	Crawford_MO	2017	1	1		0.166575	0.049913	0.00259392	56.9	69.4	44.5	40.52
Dade	MO	Dade_MO	2017		0		0.4654	0.0452521	0.0875893	58.8	70.1	47.5	49.51
Dallas	MO	Dallas _MO	2017	1	0	1	0.382433	0.0485528	0.00643378	57.4	68.8	46	47.95
Daviess	MO	Daviess_MO	2017		0		0.346063	0.0526492	0.328559	54.4	65.3	43.4	34.58
DeKalb	MO	DeKalb_MO	2017		0		0.377356	0.0541575	0.339912	54.3	65.4	43.1	32.44
Dent	MO	Dent_MO	2017		0		0.236553	0.0410062	0.00053407	57	68.7	45.4	43.27
Douglas	MO	Douglas_MO	2017		0		0.300914	0.0395939	0.000403933	58	69.6	46.4	45.41
Dunklin	MO	Dunklin _MO	2017		0		0.0112124	0.0743281	0.423411	61.3	71.6	51	44.39
Franklin	MO	Franklin _MO	2017	1	1	1	0.18364	0.0713512	0.0778287	57.4	69.4	45.4	38.45
Gasconade	MO	Gasconade_MO	2017		0		0.171081	0.0488633	0.0511997	57.2	68.9	45.4	37.21
Gentry	MO	Gentry _MO	2017	0	0	0	0.342545	0.0499109	0.316705	54	64.8	43.1	38.05
Greene	MO	Greene _MO	2017	1	0	1	0.486022	0.190224	0.0103846	58.2	69.6	46.8	48.7
Grundy	MO	Grundy_MO	2017		0		0.319932	0.0512585	0.372094	54.4	65.2	43.7	37.42
Harrison	MO	Harrison _MO	2017	0	0	0	0.381008	0.0511599	0.264667	53.7	64.5	42.8	37.42
Henry	MO	Henry _MO	2017	0	0	0	0.349415	0.0508755	0.181506	58.1	68.8	47.3	39.7
Hickory	MO	Hickory _MO	2017	1	0	1	0.285973	0.0488431	0.0195323	57.8	68.9	46.7	45.47
Holt	MO	Holt _MO	2017	0	0	0	0.0827459	0.0619123	0.670328	54.7	65.6	43.9	28.92
Howard	MO	Howard_MO	2017		0		0.234289	0.0453029	0.267665	56.7	67.3	46	35.38
Howell	MO	Howell _MO	2017	1	1	0	0.383447	0.0478789	0.00189386	58.8	70.3	47.2	48.84
Iron	MO	Iron_MO	2017		0		0.0792004	0.0336848	0.000825797	56.8	69	44.6	44.25
Jackson	MO	Jackson _MO	2017	1	1	1	0.20201	0.425138	0.139546	56.7	66.9	46.4	43.1
Jasper	MO	Jasper_MO	2017	1	1		0.394702	0.11785	0.142893	59.4	70.3	48.4	48.12
Jefferson	MO	Jefferson _MO	2017	1	0	1	0.0861195	0.137207	0.0203188	58.5	69.9	47.1	37.08
Johnson	MO	Johnson_MO	2017		0		0.386011	0.0703969	0.214427	57.1	67.7	46.5	42.54
Knox	MO	Knox _MO	2017	0	0	0	0.243758	0.0399869	0.41702	53.8	64.9	42.8	34.54
Laclede	MO	Laclede_MO	2017		0		0.353836	0.0564378	0.00710004	57.6	68.8	46.5	46.88
Lafayette	MO	Lafayette _MO	2017	0	0	0	0.201584	0.0747464	0.522248	56.4	67	45.7	42.03
Lawrence	MO	Lawrence _MO	2017	1	0	1	0.572803	0.067326	0.051227	58.5	69.6	47.4	50.75
Lewis	MO	Lewis_MO	2017		0		0.19184	0.0447754	0.431549	54.4	65	43.7	33.46
Lincoln	MO	Lincoln_MO	2017		0		0.197435	0.0589873	0.26468	56.3	67.3	45.3	35.84
Linn	MO	Linn _MO	2017	0	0	0	0.370661	0.0526159	0.275724	55.3	65.9	44.7	34.8
Livingston	MO	Livingston_MO	2017		0		0.245322	0.0501331	0.436246	55	65.6	44.4	36.49
Macon	MO	Macon_MO	2017		0		0.317378	0.048389	0.236829	55.1	71.3	44.2	34.25
Madison	MO	Madison_MO	2017	1	1		0.146155	0.0366771	0.00398599	57.2	65.9	45.3	44.46
Maries	MO	Maries_MO	2017		0		0.294632	0.0402036	0.0136621	58.1	69	46.9	42.22
Marion	MO	Marion _MO	2017	0	0	0	0.165324	0.0699658	0.411753	55	69.3	44.5	36.71
McDonald	MO	McDonald _MO	2017	1	0	1	0.349582	0.0546228	0.00513441	60.2	65.4	49.2	54.11
Mercer	MO	Mercer_MO	2017		0		0.412808	0.0425688	0.171123	53.1	63.8	42.4	32.87
Miller	MO	Miller _MO	2017	0	0	0	0.26104	0.0557781	0.0165687	58.9	69.8	48	44.59
Mississippi	MO	Mississippi _MO	2017	1	0	1	0.0025862	0.0505036	0.70159	60	70.3	49.6	42.54
Moniteau	MO	Moniteau_MO	2017		0		0.396512	0.0574134	0.13653	57.5	68	46.9	43.96
Monroe	MO	Monroe_MO	2017		0		0.248126	0.0420053	0.349993	55.4	65.9	45	36.92
Montgomery	MO	Montgomery_MO	2017	1	1		0.139637	0.051583	0.330847	56.6	67.7	45.6	34.55
Morgan	MO	Morgan _MO	2017	1	0	1	0.254391	0.060126	0.0472737	57.8	68.7	46.9	45.06
New Madrid	MO	New Madrid _MO	2017	0	0	0	0.00119224	0.052964	0.587313	60.6	70.9	50.3	41.22
Newton	MO	Newton_MO	2017		0		0.480956	0.0759661	0.0273381	59.9	70.8	49.1	52.21
Nodaway	MO	Nodaway_MO	2017		0		0.292139	0.0535733	0.491704	53.8	64.5	43.2	35.02
Oregon	MO	Oregon _MO	2017	1	0	1	0.260887	0.0366437	8.07e-05	59.5	71.4	47.6	45.37
Osage	MO	Osage_MO	2017		0		0.230958	0.0401219	0.054716	57.8	69.1	46.5	41.5
Ozark	MO	Ozark_MO	2017		0		0.278015	0.0397908	4.82e-05	59	70.6	47.3	47.85
Pemiscot	MO	Pemiscot _MO	2017	1	0	1	0.000509782	0.0590899	0.55528	61.5	71.6	51.4	41.2
Perry	MO	Perry_MO	2017	0	0	0	0.196984	0.0564768	0.203184	57.8	68.8	46.9	42.36
Pettis	MO	Pettis_MO	2017		0		0.277128	0.0604304	0.34815	56.9	67.8	46	42.61
Phelps	MO	Phelps_MO	2017	1	1		0.193846	0.0624174	0.00251453	57.9	69.4	46.4	42.02
Pike	MO	Pike_MO	2017		0		0.166825	0.0464786	0.311851	56	66.7	45.3	37.45
Platte	MO	Platte _MO	2017	1	0	1	0.235706	0.157353	0.318172	56.2	66.9	45.4	41.64
Polk	MO	Polk_MO	2017		0		0.484731	0.0550109	0.0177004	58	69.4	46.6	47.8
Pulaski	MO	Pulaski_MO	2017		0		0.16631	0.074203	0.004633	58.6	70.2	47	44.98
Putnam	MO	Putnam_MO	2017		0		0.391564	0.0446329	0.132268	52.8	63.4	42.1	32.16
Ralls	MO	Ralls_MO	2017		0		0.170591	0.0487014	0.387156	55.5	65.8	45.2	36.64
Randolph	MO	Randolph _MO	2017	1	0	1	0.30803	0.0653585	0.221462	56.1	66.8	45.5	34.59
Ray	MO	Ray _MO	2017	1	0	1	0.315392	0.0575973	0.327773	55.8	66.5	45	35.7
Reynolds	MO	Reynolds_MO	2017		0		0.0618862	0.0313443	0.000417689	57.5	69.8	45.2	47.29
Ripley	MO	Ripley_MO	2017		0		0.146586	0.0371217	0.0308182	59.4	70.9	48	43.98
Saline	MO	Saline _MO	2017	1	1	1	0.125099	0.0522683	0.582985	56.5	68.7	45.8	39.45
Schuyler	MO	Schuyler_MO	2017		0		0.353242	0.0498026	0.158369	53.2	69.1	42.4	31.16
Scotland	MO	Scotland_MO	2017		0		0.275811	0.0423334	0.369475	53.2	69.1	42.4	31.91
Scott	MO	Scott _MO	2017	1	1		0.0500435	0.084468	0.572164	59.5	68.8	48.9	39.55
Shannon	MO	Shannon_MO	2017		0		0.107828	0.033946	2.69e-05	58.5	69.1	46.6	47.63
Shelby	MO	Shelby _MO	2017	1	0	1	0.206474	0.0457	0.482534	54.5	67.1	43.7	38.38
St. Charles	MO	St. Charles _MO	2017		0		0.0812613	0.222224	0.262035	57.7	64	46.7	36.67
St. Clair	MO	St. Clair_MO	2017		0		0.238254	0.0431897	0.104184	58.2	64.1	47.3	44.31
St. Francois	MO	St. Francois _MO	2017	1	0	1	0.197661	0.0913206	0.0108677	57.1	70.2	45.3	42.8
St. Louis	MO	St. Louis_MO	2017		0		0.0252803	0.635629	0.0381162	58.4	70.3	47.8	35.31
St. Louis City	MO	St. Louis City_MO	2017	1	1		0.00255464	0.927766	0.000196	58.9	69.3	48.5	32.08
Ste. Genevieve	MO	Ste. Genevieve _MO	2017	1	0	1	0.146319	0.0395354	0.0738752	57.9	65.2	46.6	41.56
Stoddard	MO	Stoddard _MO	2017	1	0	1	0.0853794	0.0467449	0.47545	60	70.6	49.4	42.47
Stone	MO	Stone_MO	2017		0		0.249737	0.0630597	0.000674593	58.8	70.3	47.4	48.05
Sullivan	MO	Sullivan_MO	2017		0		0.462367	0.0399593	0.11957	53.7	64.3	43.2	32.88
Taney	MO	Taney _MO	2017	1	1	1	0.147623	0.0722251	0.000500672	59.1	71	47.1	46.74
Texas	MO	Texas_MO	2017		0		0.303301	0.0442837	0.000298546	57.6	68.8	46.4	45.17
Vernon	MO	Vernon _MO	2017	1	0	1	0.337502	0.0513046	0.250428	58.3	68.9	47.7	46.88
Warren	MO	Warren_MO	2017		0		0.113909	0.0624229	0.174218	57.1	68.4	45.7	36.16
Washington	MO	Washington_MO	2017		0		0.0958546	0.0438645	0.0012129	57.1	69.4	44.9	39.92
Wayne	MO	Wayne_MO	2017		0		0.093012	0.035891	0.00776599	58.6	70.1	47.1	48.23
Webster	MO	Webster _MO	2017	1	0	1	0.454448	0.0573177	0.0065061	57	68.2	45.8	48.17
Worth	MO	Worth_MO	2017		0		0.405643	0.0429278	0.211687	53.4	64	42.8	37.22
Wright	MO	Wright_MO	2017		0		0.424965	0.0478849	0.00147626	57.2	68.3	46	45.59
Adams	NE	Adams_NE	2017	1	0	1	0.126102	0.0632768	0.760558	52.7	64.7	40.7	30.04
Antelope	NE	Antelope_NE	2017	0	0	0	0.234729	0.0424201	0.616903	49.7	61	38.5	31.35
Arthur	NE	Arthur_NE	2017	0	0	0	0.949514	0.00178438	0.00772092	49.7	63	36.5	18.77
Banner	NE	Banner_NE	2017	0	0	0	0.709475	0.0228889	0.0545262	49.5	63.6	35.3	17.65
Blaine	NE	Blaine_NE	2017	0	0	0	0.931008	0.00780184	0.00895851	49.9	63.3	36.5	30.37
Boone	NE	Boone_NE	2017	0	0	0	0.256008	0.0404966	0.632681	50.5	61.7	39.2	28.14
Box Butte	NE	Box Butte_NE	2017	0	0	0	0.489989	0.0356604	0.116857	48	62	33.9	21.49
Boyd	NE	Boyd_NE	2017	0	0	0	0.625391	0.0386085	0.168712	49.8	61.3	38.2	27.81
Brown	NE	Brown_NE	2017	0	0	0	0.82046	0.0149488	0.0712439	49.6	63	36.2	28.79
Buffalo	NE	Buffalo_NE	2017	1	0	1	0.36501	0.0638668	0.464023	51.9	64.3	39.5	27.26
Burt	NE	Burt_NE	2017	1	0	1	0.0880112	0.0424708	0.796124	51.2	61.9	40.5	33.28
Butler	NE	Butler_NE	2017	1	0	1	0.152916	0.0451069	0.728264	51.5	62.4	40.6	34.09
Cass	NE	Cass_NE	2017	1	0	1	0.0893126	0.0609335	0.699084	53	63.8	42.2	33.93
Cedar	NE	Cedar_NE	2017	0	0	0	0.191508	0.0447675	0.654722	49.7	60.5	38.9	29.1
Chase	NE	Chase_NE	2017	0	0	0	0.472661	0.0282367	0.335166	52.2	66.6	37.9	16.06
Cherry	NE	Cherry_NE	2017	0	0	0	0.898582	0.0047866	0.00659216	48.7	62.1	35.3	22.5
Cheyenne	NE	Cheyenne_NE	2017	0	0	0	0.371247	0.0413622	0.087225	50.5	64.4	36.5	15.5
Clay	NE	Clay_NE	2017	1	0	1	0.164158	0.0500561	0.739691	53	64.5	41.5	28.12
Colfax	NE	Colfax_NE	2017	1	0	1	0.115235	0.04901	0.733435	51.7	62.8	40.5	30.26
Cuming	NE	Cuming_NE	2017	1	0	1	0.088787	0.0484464	0.77915	50.7	61.6	39.8	30.86
Custer	NE	Custer_NE	2017	0	0	0	0.705054	0.0311092	0.199151	50.3	63.4	37.1	28.64
Dakota	NE	Dakota_NE	2017	1	0	1	0.0958437	0.0694732	0.699476	50.2	61.1	39.4	29.48
Dawes	NE	Dawes_NE	2017	0	0	0	0.729002	0.0224007	0.0100071	48.7	62.1	35.2	18.08
Dawson	NE	Dawson_NE	2017	1	0	1	0.426736	0.0466484	0.418858	51.5	64.7	38.2	23.97
Deuel	NE	Deuel_NE	2017	0	0	0	0.27391	0.0401945	0.151733	50.9	65.1	36.6	18.06
Dixon	NE	Dixon_NE	2017	0	0	0	0.153148	0.0432049	0.667894	49.7	60.3	39	27.21
Dodge	NE	Dodge_NE	2017	1	0	1	0.0682605	0.0693298	0.77419	51.9	62.7	41.1	32.37
Douglas	NE	Douglas_NE	2017	1	1	1	0.114522	0.477428	0.271581	52.9	63.4	42.3	32.71
Dundy	NE	Dundy_NE	2017	0	0	0	0.616232	0.0260997	0.191809	53.2	67.2	39.3	18.1
Fillmore	NE	Fillmore_NE	2017	1	0	1	0.0741351	0.0467768	0.834469	52.9	64.3	41.6	26.54
Franklin	NE	Franklin_NE	2017	0	0	0	0.470465	0.0375486	0.408571	53.3	66	40.5	26.92
Frontier	NE	Frontier_NE	2017	0	0	0	0.596841	0.027481	0.233428	52.5	66.5	38.5	21
Furnas	NE	Furnas_NE	2017	0	0	0	0.393235	0.0414698	0.382561	53.2	67	39.2	24.82
Gage	NE	Gage_NE	2017	1	0	1	0.201388	0.0478273	0.637706	53.6	65.2	42	30.14
Garden	NE	Garden_NE	2017	0	0	0	0.803952	0.0113151	0.0354694	49.5	63.5	35.5	18.46
Garfield	NE	Garfield_NE	2017	0	0	0	0.871552	0.018903	0.0414128	49.7	61.7	37.6	32.7
Gosper	NE	Gosper_NE	2017	0	0	0	0.440862	0.0336702	0.417233	52.4	65.5	39.3	22.77
Grant	NE	Grant_NE	2017	0	0	0	0.905515	0.00405003	NA	48.5	62.2	34.9	20.81
Greeley	NE	Greeley_NE	2017	0	0	0	0.58389	0.0350979	0.329215	50.4	62.2	38.6	28.71
Hall	NE	Hall_NE	2017	1	0	1	0.168212	0.0960501	0.637644	52	64	40	30.19
Hamilton	NE	Hamilton_NE	2017	1	0	1	0.0720047	0.0503	0.81852	52.1	63.5	40.7	31.06
Harlan	NE	Harlan_NE	2017	0	0	0	0.347697	0.0409332	0.433056	53.4	66.5	40.3	25.64
Hayes	NE	Hayes_NE	2017	0	0	0	0.610267	0.0213967	0.213142	52.3	66.2	38.4	22.52
Hitchcock	NE	Hitchcock_NE	2017	0	0	0	0.487866	0.0300955	0.184206	53.5	67.5	39.5	22.4
Holt	NE	Holt_NE	2017	0	0	0	0.690311	0.0297574	0.181155	49.4	61.3	37.5	30.73
Hooker	NE	Hooker_NE	2017	0	0	0	0.978381	0.00356116	9.29e-05	48.9	62.4	35.4	23.25
Howard	NE	Howard_NE	2017	1	0	1	0.442402	0.0486252	0.403561	51.4	63.3	39.4	28.86
Jefferson	NE	Jefferson_NE	2017	1	0	1	0.279086	0.0442503	0.557041	54.2	65.9	42.4	28.71
Johnson	NE	Johnson_NE	2017	1	0	1	0.325408	0.0409386	0.476822	53.5	64.7	42.2	29.76
Kearney	NE	Kearney_NE	2017	0	0	0	0.127458	0.0424902	0.773395	52.6	64.8	40.3	26.22
Keith	NE	Keith_NE	2017	0	0	0	0.597085	0.0253998	0.198007	51.2	64.5	37.9	18.13
Keya Paha	NE	Keya Paha_NE	2017	0	0	0	0.736348	0.0282913	0.044996	49.5	62.6	36.5	25.2
Kimball	NE	Kimball_NE	2017	0	0	0	0.588577	0.0338463	0.0638173	49.1	63.7	34.4	16.03
Knox	NE	Knox_NE	2017	0	0	0	0.434868	0.0386172	0.323197	49.9	61.2	38.6	30.09
Lancaster	NE	Lancaster_NE	2017	1	1	1	0.233403	0.138352	0.510144	53	64.2	41.9	35.56
Lincoln	NE	Lincoln_NE	2017	1	0	1	0.708904	0.02945	0.167436	51.1	64.8	37.4	23.31
Logan	NE	Logan_NE	2017	0	0	0	0.84686	0.0117786	0.0894275	49.8	63.3	36.4	23.56
Loup	NE	Loup_NE	2017	0	0	0	0.89634	0.0186347	0.0297107	49.8	62.4	37.1	32.76
Madison	NE	Madison_NE	2017	1	0	1	0.145232	0.0648969	0.699014	49.7	63	36.4	21.6
McPherson	NE	McPherson_NE	2017	0	0	0	0.960638	0.00191842	0.0124535	50.1	61.3	38.9	28.97
Merrick	NE	Merrick_NE	2017	1	0	1	0.22007	0.0527658	0.606282	51.7	63.2	40.1	31.13
Morrill	NE	Morrill_NE	2017	0	0	0	0.753804	0.0253286	0.0832066	49.9	63.9	35.9	17.52
Nance	NE	Nance_NE	2017	0	0	0	0.324797	0.0409492	0.482232	51.4	62.7	40	30.02
Nemaha	NE	Nemaha_NE	2017	1	0	1	0.114748	0.04896	0.668312	54	65.1	42.8	29.92
Nuckolls	NE	Nuckolls_NE	2017	0	0	0	0.314314	0.0438842	0.538621	53.5	65.5	41.6	25.82
Otoe	NE	Otoe_NE	2017	1	0	1	0.137739	0.0544753	0.675131	53.3	64.3	42.3	33.08
Pawnee	NE	Pawnee_NE	2017	1	0	1	0.363395	0.0383985	0.416109	53.8	65.2	42.4	27.89
Perkins	NE	Perkins_NE	2017	0	0	0	0.195038	0.0298242	0.485079	51.4	65.3	37.5	18.61
Phelps	NE	Phelps_NE	2017	1	0	1	0.132559	0.0391803	0.781018	52.4	65.1	39.8	23.75
Pierce	NE	Pierce_NE	2017	0	0	0	0.196135	0.0455775	0.689833	49.6	60.7	38.5	30.61
Platte	NE	Platte_NE	2017	1	0	1	0.112957	0.059531	0.744299	51.3	62.5	40.1	30.73
Polk	NE	Polk_NE	2017	0	0	0	0.127276	0.0412734	0.769468	51.5	62.7	40.3	32.34
Red Willow	NE	Red Willow_NE	2017	0	0	0	0.4339	0.0356394	0.264152	53.5	67.8	39.3	20.01
Richardson	NE	Richardson_NE	2017	1	0	1	0.154974	0.0468393	0.621085	54.5	65.8	43.3	29.08
Rock	NE	Rock_NE	2017	0	0	0	0.824173	0.017855	0.0653397	49.1	61.8	36.4	29.71
Saline	NE	Saline_NE	2017	1	0	1	0.149637	0.0464656	0.694712	52.8	64.2	41.3	28.64
Sarpy	NE	Sarpy_NE	2017	1	1	1	0.120156	0.250753	0.455755	53.1	63.8	42.4	32.36
Saunders	NE	Saunders_NE	2017	1	0	1	0.134425	0.0475712	0.725749	52.6	63.2	42	34.83
Scotts Bluff	NE	Scotts Bluff_NE	2017	0	0	0	0.475632	0.0648532	0.170318	49.9	64.8	35.1	15.99
Seward	NE	Seward_NE	2017	1	0	1	0.163087	0.0494282	0.693054	51.9	63	40.8	31.64
Sheridan	NE	Sheridan_NE	2017	0	0	0	0.77249	0.0152742	0.0317817	47.8	61	34.7	20.69
Sherman	NE	Sherman_NE	2017	0	0	0	0.57177	0.0438032	0.29867	51.2	63.5	38.9	29.11
Sioux	NE	Sioux_NE	2017	0	0	0	0.899743	0.00820977	0.0108893	47.4	62	32.9	16.38
Stanton	NE	Stanton_NE	2017	0	0	0	0.208859	0.0436421	0.636754	50.6	61.8	39.4	29.26
Thayer	NE	Thayer_NE	2017	1	0	1	0.187605	0.0475163	0.681345	53.9	65.7	42.1	24.93
Thomas	NE	Thomas_NE	2017	0	0	0	0.960215	0.00512582	0.000986325	49.6	63.1	36.2	27.43
Thurston	NE	Thurston_NE	2017	1	0	1	0.0971529	0.0476544	0.688061	50.2	60.7	39.6	31.94
Valley	NE	Valley_NE	2017	0	0	0	0.571752	0.0375911	0.284564	50.3	62.4	38.2	30.56
Washington	NE	Washington_NE	2017	1	0	1	0.136814	0.0593886	0.668013	52.3	62.7	41.9	33.72
Wayne	NE	Wayne_NE	2017	1	0	1	0.0936351	0.0448146	0.804253	49.9	60.8	39	29.69
Webster	NE	Webster_NE	2017	0	0	0	0.41699	0.0431991	0.408433	53.3	65.8	40.9	26.77
Wheeler	NE	Wheeler_NE	2017	0	0	0	0.727537	0.0244408	0.143806	50	61.9	38.1	30.96
York	NE	York_NE	2017	1	0	1	0.0563375	0.0517168	0.850662	51.9	63.1	40.7	30.11
Adair	IA	Adair_IA	2018		0		0.132297	0.0503274	0.65425	48.2	58.3	38.2	40.37
Adams	IA	Adams_IA	2018	1	0	1	0.200903	0.0462533	0.559983	49.1	59.4	38.7	41.16
Allamakee	IA	Allamakee_IA	2018	1	0	1	0.262874	0.0437193	0.222038	45.9	55	36.9	55.17
Appanoose	IA	Appanoose_IA	2018	1	0	1	0.255506	0.0515164	0.240479	50.4	61.3	39.5	35.86
Audubon	IA	Audubon_IA	2018	1	0	1	0.0973157	0.0521253	0.792784	47.4	57.3	37.5	42.4
Benton	IA	Benton_IA	2018	1	0	1	0.112853	0.0736008	0.733997	46.8	56.8	36.7	45.53
Black Hawk	IA	Black Hawk_IA	2018	1	0	1	0.0955888	0.143724	0.662726	46.3	56	36.5	55.24
Boone	IA	Boone_IA	2018	1	1	1	0.0766141	0.0753201	0.721078	48.1	57.8	38.3	47.11
Bremer	IA	Bremer_IA	2018	1	0	1	0.116338	0.0884201	0.675056	45.9	55.4	36.4	60.59
Buchanan	IA	Buchanan_IA	2018	1	0	1	0.0982722	0.0768223	0.750102	45.8	55.6	36.1	52.36
Buena Vista	IA	Buena Vista_IA	2018		0		0.0659521	0.0703248	0.817559	45.8	54.9	36.7	35.36
Butler	IA	Butler_IA	2018	1	0	1	0.114031	0.0725125	0.731669	46	55.3	36.7	53.52
Calhoun	IA	Calhoun_IA	2018		0		0.0500653	0.065439	0.846224	46.9	56.6	37.3	43.65
Carroll	IA	Carroll_IA	2018	1	0	1	0.0612548	0.0758052	0.823557	47.3	57.1	37.5	43.33
Cass	IA	Cass_IA	2018		0		0.118793	0.066517	0.719828	48.6	58.6	38.6	42.28
Cedar	IA	Cedar_IA	2018	1	0	1	0.110723	0.0712779	0.714357	48.2	58.2	38.2	47.03
Cerro Gordo	IA	Cerro Gordo_IA	2018	1	1	1	0.0921518	0.0975075	0.741683	45.1	54.2	35.9	51.74
Cherokee	IA	Cherokee_IA	2018	1	0	1	0.115637	0.063012	0.76472	45.7	55.1	36.2	37.46
Chickasaw	IA	Chickasaw_IA	2018	1	0	1	0.129529	0.071388	0.708885	44.8	54.1	35.5	60.18
Clarke	IA	Clarke_IA	2018		0		0.286398	0.0505927	0.293134	49.8	60	39.7	42.47
Clay	IA	Clay_IA	2018		0		0.088462	0.0654651	0.765258	45.1	54.5	35.8	43.06
Clayton	IA	Clayton_IA	2018	1	0	1	0.216385	0.0452857	0.368636	46.5	55.6	37.3	53.04
Clinton	IA	Clinton_IA	2018	1	0	1	0.102972	0.08424	0.663157	48.9	58.3	39.5	47.49
Crawford	IA	Crawford_IA	2018		0		0.109554	0.0658729	0.772309	47.3	56.9	37.6	40.69
Dallas	IA	Dallas_IA	2018	1	0	1	0.109882	0.0986982	0.6367	48.9	58.7	39	39.21
Davis	IA	Davis_IA	2018	1	0	1	0.275233	0.0456925	0.283273	50.4	60.7	40.1	34.42
Decatur	IA	Decatur_IA	2018		0		0.2806	0.0503294	0.24852	50.6	61	40.2	42.54
Delaware	IA	Delaware_IA	2018	1	0	1	0.132667	0.0601057	0.672123	46.5	55.9	37	52.2
Des Moines	IA	Des Moines_IA	2018	1	0	1	0.104838	0.111919	0.492905	50.5	60.2	40.8	38.92
Dickinson	IA	Dickinson_IA	2018		0		0.0982552	0.073436	0.676064	44.2	53.4	34.9	47.14
Dubuque	IA	Dubuque_IA	2018	1	1	1	0.19822	0.100475	0.425739	47.2	56.3	38	51.06
Emmet	IA	Emmet_IA	2018		0		0.0887053	0.0621053	0.767269	44.2	53.4	35	46.96
Fayette	IA	Fayette_IA	2018	1	0	1	0.17077	0.0649142	0.621021	45.6	55	36.2	55.88
Floyd	IA	Floyd_IA	2018	1	0	1	0.113853	0.0757899	0.733814	45.3	54.4	36.2	56.11
Franklin	IA	Franklin_IA	2018	1	0	1	0.0652846	0.0682311	0.823808	45.9	55.2	36.5	51.61
Fremont	IA	Fremont_IA	2018	1	0	1	0.10845	0.0687666	0.669948	50.3	60.5	40.2	38.27
Greene	IA	Greene_IA	2018	1	0	1	0.0647436	0.0580809	0.810342	47.8	57.8	37.9	43.45
Grundy	IA	Grundy_IA	2018	1	0	1	0.0507576	0.0684442	0.86623	46.6	56.2	37.1	49.49
Guthrie	IA	Guthrie_IA	2018	1	0	1	0.187575	0.0523091	0.571388	47.9	58	37.9	40.7
Hamilton	IA	Hamilton_IA	2018	1	0	1	0.0502923	0.0730537	0.82692	46.5	55.9	37	49.67
Hancock	IA	Hancock_IA	2018		0		0.0640059	0.0665353	0.831246	44.7	53.8	35.5	49.12
Hardin	IA	Hardin_IA	2018	1	0	1	0.0839684	0.0755234	0.772205	46.7	56.2	37.2	48.29
Harrison	IA	Harrison_IA	2018	1	0	1	0.136922	0.0665834	0.676117	48.4	58.3	38.6	41.32
Henry	IA	Henry_IA	2018	1	0	1	0.164125	0.0715749	0.525034	49.1	59.4	38.7	39.39
Howard	IA	Howard_IA	2018	1	0	1	0.147123	0.0606606	0.72003	44	53.4	34.6	56
Humboldt	IA	Humboldt_IA	2018	1	0	1	0.043535	0.0686844	0.843244	45.8	55	36.4	44.17
Ida	IA	Ida_IA	2018	1	0	1	0.0891093	0.0611025	0.814322	46.5	55.8	37.2	35.06
Iowa	IA	Iowa_IA	2018	1	0	1	0.238125	0.0623387	0.564823	48.7	59	38.4	46.35
Jackson	IA	Jackson_IA	2018	1	0	1	0.238836	0.0546926	0.352349	48.3	57.7	38.9	49.56
Jasper	IA	Jasper_IA	2018	1	0	1	0.160584	0.0726238	0.674913	48.8	58.3	39.2	46.37
Jefferson	IA	Jefferson_IA	2018	1	0	1	0.220098	0.0641104	0.474798	49.1	59.3	39	39.21
Johnson	IA	Johnson_IA	2018	1	1	1	0.186604	0.119144	0.496201	48.6	58.9	38.3	48.01
Jones	IA	Jones_IA	2018	1	0	1	0.162317	0.0615888	0.589959	48.1	57.7	38.4	48.9
Keokuk	IA	Keokuk_IA	2018	1	0	1	0.243321	0.0590541	0.555139	49.3	59.8	38.9	40.04
Kossuth	IA	Kossuth_IA	2018		0		0.0515622	0.0616659	0.844355	45	54.2	35.7	46.56
Lee	IA	Lee_IA	2018	1	0	1	0.136979	0.0759434	0.424283	51	60.6	41.3	40.75
Linn	IA	Linn_IA	2018	1	1	1	0.135889	0.162709	0.536007	47.4	57.5	37.4	45.69
Louisa	IA	Louisa_IA	2018	1	0	1	0.123995	0.0625819	0.54423	49.6	59.6	39.5	42.75
Lucas	IA	Lucas_IA	2018		0		0.28635	0.0490635	0.248267	49.7	60.1	39.4	40.63
Lyon	IA	Lyon_IA	2018		0		0.0940289	0.0607345	0.793636	44.8	54.4	35.3	46.52
Madison	IA	Madison_IA	2018	1	1	1	0.236791	0.0475387	0.429627	49.1	59.2	39	37.23
Mahaska	IA	Mahaska_IA	2018		0		0.193594	0.0699413	0.609884	49.7	59.9	39.5	39.65
Marion	IA	Marion_IA	2018	1	0	1	0.21789	0.0641851	0.41357	49.4	59.5	39.4	40.77
Marshall	IA	Marshall_IA	2018	1	1	1	0.114091	0.0835303	0.734379	47.7	57.3	38.1	47.03
Mills	IA	Mills_IA	2018	1	0	1	0.144404	0.0728588	0.677513	50	60	39.9	41.1
Mitchell	IA	Mitchell_IA	2018	1	0	1	0.0880808	0.07057	0.771587	44.4	53.5	35.3	50.58
Monona	IA	Monona_IA	2018		0		0.124284	0.0605125	0.694782	47.6	57.4	37.9	37.93
Monroe	IA	Monroe_IA	2018		0		0.291151	0.0463908	0.21295	50.1	60.4	39.8	35.55
Montgomery	IA	Montgomery_IA	2018	1	0	1	0.165625	0.0670718	0.678123	49.6	59.6	39.5	41.89
Muscatine	IA	Muscatine_IA	2018	1	1	1	0.135359	0.0971545	0.558762	48.8	58.9	38.6	45.72
O'Brien	IA	O'Brien_IA	2018		0		0.0581396	0.0641201	0.840188	45	54.5	35.5	47.44
Osceola	IA	Osceola_IA	2018		0		0.0368136	0.0637497	0.850726	44.1	53.3	34.9	49.3
Page	IA	Page_IA	2018	1	0	1	0.181709	0.0648612	0.650229	50.4	60.6	40.2	38.37
Palo Alto	IA	Palo Alto_IA	2018		0		0.063633	0.0615616	0.799232	45.6	54.9	36.3	47.68
Plymouth	IA	Plymouth_IA	2018	1	0	1	0.125979	0.064905	0.753426	46.1	55.9	36.4	39.62
Pocahontas	IA	Pocahontas_IA	2018		0		0.0369384	0.0636206	0.867143	45.9	55.3	36.5	45.64
Polk	IA	Polk_IA	2018	1	1	1	0.117993	0.299976	0.406166	49.2	58.7	39.7	44.31
Pottawattamie	IA	Pottawattamie_IA	2018	1	1	1	0.123283	0.0949544	0.709879	49.2	59.1	39.2	42.41
Poweshiek	IA	Poweshiek_IA	2018	1	1	1	0.186494	0.0666849	0.680709	48.5	58.3	38.7	48.83
Ringgold	IA	Ringgold_IA	2018		0		0.230145	0.0474643	0.356284	50.2	60.3	40.2	42.62
Sac	IA	Sac_IA	2018		0		0.064878	0.0694277	0.820994	46.6	55.9	37.2	37.89
Scott	IA	Scott_IA	2018	1	0	1	0.0810248	0.192507	0.580432	49.6	58.9	40.2	45.5
Shelby	IA	Shelby_IA	2018	1	0	1	0.0742975	0.060944	0.832959	47.8	57.6	38	42.75
Sioux	IA	Sioux_IA	2018		0		0.0536321	0.0766791	0.817782	45.3	55	35.7	46.22
Story	IA	Story_IA	2018	1	1	1	0.0762088	0.109688	0.751153	48	57.5	38.5	51.95
Tama	IA	Tama_IA	2018	1	0	1	0.160339	0.0637927	0.661839	47.3	57.1	37.5	46.58
Taylor	IA	Taylor_IA	2018		0		0.200326	0.0463926	0.540962	50.1	60.1	40	41.51
Union	IA	Union_IA	2018	1	0	1	0.195757	0.0563016	0.457232	49.2	59.4	39	41.14
Van Buren	IA	Van Buren_IA	2018	1	0	1	0.212259	0.046576	0.319114	49.7	59.7	39.7	36.98
Wapello	IA	Wapello_IA	2018	1	0	1	0.221599	0.082529	0.387919	50.4	60.6	40.2	35.81
Warren	IA	Warren_IA	2018	1	0	1	0.273969	0.0697225	0.377209	49.6	59.8	39.5	41.7
Washington	IA	Washington_IA	2018	1	0	1	0.208357	0.070889	0.563302	48.9	59.1	38.6	45.36
Wayne	IA	Wayne_IA	2018		0		0.246775	0.0461669	0.394256	50	60.7	39.4	39.07
Webster	IA	Webster_IA	2018	1	0	1	0.0604803	0.0778436	0.767892	46.6	56.1	37	46.94
Winnebago	IA	Winnebago_IA	2018		0		0.0766333	0.0707221	0.799578	43.9	53	34.9	46.81
Winneshiek	IA	Winneshiek_IA	2018	1	0	1	0.267273	0.0608181	0.46233	44.9	54.2	35.5	56.26
Woodbury	IA	Woodbury_IA	2018	1	1	1	0.148894	0.100892	0.675057	46.9	56.6	37.3	37.29
Worth	IA	Worth_IA	2018		0		0.0903139	0.0711603	0.767742	43.9	53	34.9	49.43
Wright	IA	Wright_IA	2018		0		0.0634673	0.0637466	0.826007	45.5	54.9	36.1	47.9
Allen	KS	Allen_KS	2018	0	0	0	0.443585	0.0624464	0.305258	55.9	66.1	45.6	46
Anderson	KS	Anderson_KS	2018	0	0	0	0.437089	0.0457584	0.331444	55.2	65.5	44.9	42.89
Atchison	KS	Atchison_KS	2018	1	0	1	0.246218	0.0565906	0.478544	53.6	64.4	42.8	33.81
Barber	KS	Barber_KS	2018	0	0	0	0.681874	0.0380436	0.0159695	57	69.9	44	38.56
Barton	KS	Barton_KS	2018	1	0	1	0.238107	0.0648391	0.111856	54	66.7	41.4	31.04
Bourbon	KS	Bourbon_KS	2018	0	0	0	0.536028	0.0509021	0.133294	56	66.2	45.9	40.51
Brown	KS	Brown_KS	2018	1	0	1	0.161143	0.0517736	0.667596	52.7	63.7	41.7	34.85
Butler	KS	Butler_KS	2018	1	0	1	0.645326	0.0492746	0.152583	56.3	67.6	44.9	39.47
Chase	KS	Chase_KS	2018	0	0	0	0.832299	0.0264886	0.0592027	55.1	66.5	43.6	36.35
Chautauqua	KS	Chautauqua_KS	2018	0	0	0	0.733299	0.036141	0.0259065	57.1	68.3	45.8	39.55
Cherokee	KS	Cherokee_KS	2018	1	1	1	0.301418	0.0654362	0.299996	57.7	68.6	46.9	38.61
Cheyenne	KS	Cheyenne_KS	2018	0	0	0	0.462075	0.028639	0.127758	51.9	65.8	37.9	22.05
Clark	KS	Clark_KS	2018	0	0	0	0.731458	0.0319529	0.00210766	56.9	70.6	43.1	28.82
Clay	KS	Clay_KS	2018	0	0	0	0.337423	0.0419367	0.329382	54.2	65.6	42.8	35.94
Cloud	KS	Cloud_KS	2018	0	0	0	0.344834	0.0489677	0.28701	53.4	65	41.8	35.03
Coffey	KS	Coffey_KS	2018	0	0	0	0.514436	0.0480723	0.243709	55.7	66.5	44.9	40.98
Comanche	KS	Comanche_KS	2018	0	0	0	0.75224	0.0282881	0.00593167	56.6	70.2	43.1	31.13
Cowley	KS	Cowley_KS	2018	0	0	0	0.594687	0.0560411	0.119482	56.7	68.2	45.2	37.46
Crawford	KS	Crawford_KS	2018	1	0	1	0.417952	0.0737107	0.272663	56.7	67.2	46.3	38.52
Decatur	KS	Decatur_KS	2018	0	0	0	0.393191	0.0299148	0.215209	51.6	64.8	38.3	25.75
Dickinson	KS	Dickinson_KS	2018	1	0	1	0.349104	0.0523173	0.211961	55.5	67.1	43.8	35.49
Doniphan	KS	Doniphan_KS	2018	1	0	1	0.120518	0.0530562	0.612379	53.3	63.9	42.7	34.45
Douglas	KS	Douglas_KS	2018	1	1	1	0.369637	0.1208	0.206674	55.2	65.8	44.5	31.48
Edwards	KS	Edwards_KS	2018	0	0	0	0.263615	0.0396628	0.221391	54.7	68	41.3	31.61
Elk	KS	Elk_KS	2018	0	0	0	0.783595	0.0315208	0.0464573	56.3	67	45.5	37.33
Ellis	KS	Ellis_KS	2018	0	0	0	0.518766	0.0522737	0.0153186	53.6	67	40.2	35.16
Ellsworth	KS	Ellsworth_KS	2018	0	0	0	0.556439	0.0466449	0.0554617	55	67.4	42.5	31.62
Finney	KS	Finney_KS	2018	0	0	0	0.294237	0.0415425	0.165549	54.6	69.4	39.8	24.56
Ford	KS	Ford_KS	2018	0	0	0	0.265444	0.0447345	0.0749524	55.4	69.3	41.4	30.73
Franklin	KS	Franklin_KS	2018	1	0	1	0.405211	0.0622121	0.301	55.3	65.8	44.9	36.28
Geary	KS	Geary_KS	2018	1	0	1	0.538652	0.0752926	0.110893	55	66	43.9	33.55
Gove	KS	Gove_KS	2018	0	0	0	0.45508	0.0299198	0.155665	53.2	67.1	39.2	27.13
Graham	KS	Graham_KS	2018	0	0	0	0.490606	0.0361319	0.103777	52.7	66	39.4	30.49
Grant	KS	Grant_KS	2018	0	0	0	0.252744	0.0462874	0.174271	55.4	70.3	40.4	24.13
Gray	KS	Gray_KS	2018	0	0	0	0.207539	0.0309834	0.174371	55	69.4	40.6	28.06
Greeley	KS	Greeley_KS	2018	0	0	0	0.129938	0.0316632	0.11674	52.8	68	37.8	20.04
Greenwood	KS	Greenwood_KS	2018	0	0	0	0.808395	0.0399008	0.0517969	55.8	66.9	44.7	39.94
Hamilton	KS	Hamilton_KS	2018	0	0	0	0.296313	0.0295274	0.045556	54.2	69.5	38.9	22.55
Harper	KS	Harper_KS	2018	0	0	0	0.372254	0.0425435	0.0266458	57.4	69.4	45.3	35.85
Harvey	KS	Harvey_KS	2018	1	0	1	0.17617	0.0710054	0.402131	56.2	68	44.2	35.58
Haskell	KS	Haskell_KS	2018	0	0	0	0.108327	0.046059	0.267819	55.4	70.2	40.6	25.45
Hodgeman	KS	Hodgeman_KS	2018	0	0	0	0.477919	0.0321165	0.0317175	55.1	69.1	41.1	29.17
Jackson	KS	Jackson_KS	2018	1	0	1	0.529154	0.0420693	0.202256	53.5	64.7	42.4	30.71
Jefferson	KS	Jefferson_KS	2018	1	1	1	0.35514	0.0566804	0.254577	54.4	65	43.8	28.21
Jewell	KS	Jewell_KS	2018	0	0	0	0.360446	0.0402514	0.284617	52	63.9	40.1	33.96
Johnson	KS	Johnson_KS	2018	1	1	1	0.230774	0.469382	0.134825	54.9	65.3	44.5	33.57
Kearny	KS	Kearny_KS	2018	0	0	0	0.286556	0.0318384	0.100712	54.6	69.5	39.8	23
Kingman	KS	Kingman_KS	2018	0	0	0	0.458842	0.0435755	0.0517073	56.2	68.3	44.1	41.2
Kiowa	KS	Kiowa_KS	2018	0	0	0	0.572833	0.034841	0.088288	55.2	68.5	41.9	32.56
Labette	KS	Labette_KS	2018	1	0	1	0.474884	0.0658845	0.213524	57.5	68.3	46.7	42.85
Lane	KS	Lane_KS	2018	0	0	0	0.363522	0.027327	0.0605141	53.8	68.2	39.4	23.85
Leavenworth	KS	Leavenworth_KS	2018	1	0	1	0.360181	0.104558	0.187083	54.8	65.3	44.2	31.79
Lincoln	KS	Lincoln_KS	2018	0	0	0	0.493111	0.0363489	0.103209	54.4	67.1	41.7	31.07
Linn	KS	Linn_KS	2018	1	0	1	0.390864	0.0551024	0.222099	55.6	65.9	45.2	42.01
Logan	KS	Logan_KS	2018	0	0	0	0.457947	0.0272687	0.174385	53.1	67.6	38.6	20.51
Lyon	KS	Lyon_KS	2018	1	0	1	0.634123	0.0579303	0.198031	55.3	66.5	44	36.07
Marion	KS	Marion_KS	2018	1	0	1	0.403518	0.0477448	0.235144	52.3	67.8	40.5	38.08
Marshall	KS	Marshall_KS	2018	0	0	0	0.281149	0.0457515	0.489917	55.8	67	43.7	35.42
McPherson	KS	McPherson_KS	2018	0	0	0	0.261752	0.0614604	0.228179	55.4	64.1	43.8	35.29
Meade	KS	Meade_KS	2018	0	0	0	0.528392	0.032722	0.146864	56.4	70.5	42.3	28.85
Miami	KS	Miami_KS	2018	1	0	1	0.461575	0.079346	0.189605	55.1	65.4	44.7	35.31
Mitchell	KS	Mitchell_KS	2018	0	0	0	0.274172	0.042832	0.18986	53.1	65.5	40.7	34.05
Montgomery	KS	Montgomery_KS	2018	0	0	0	0.495021	0.0791565	0.155327	57.7	68.4	46.9	43.21
Morris	KS	Morris_KS	2018	0	0	0	0.646992	0.0389716	0.154672	55	66.2	43.9	35.62
Morton	KS	Morton_KS	2018	0	0	0	0.299629	0.0440484	0.0609121	55.9	70.8	41	20.78
Nemaha	KS	Nemaha_KS	2018	1	0	1	0.287547	0.0456497	0.503774	52.3	63.7	40.8	33.88
Neosho	KS	Neosho_KS	2018	0	0	0	0.472006	0.0609695	0.223905	56.6	67	46.1	42.21
Ness	KS	Ness_KS	2018	0	0	0	0.490275	0.0332641	0.0220471	54.2	67.9	40.5	27.38
Norton	KS	Norton_KS	2018	0	0	0	0.465638	0.0389266	0.243652	51.3	64.4	38.2	28.29
Osage	KS	Osage_KS	2018	1	0	1	0.516778	0.0523953	0.233502	55.6	66.4	44.8	32.9
Osborne	KS	Osborne_KS	2018	0	0	0	0.477156	0.0373008	0.113936	53.1	65.9	40.4	33.85
Ottawa	KS	Ottawa_KS	2018	0	0	0	0.460763	0.0407369	0.157536	54.9	66.8	43	34.87
Pawnee	KS	Pawnee_KS	2018	0	0	0	0.201401	0.0448881	0.140455	54.2	67.2	41.2	30.37
Phillips	KS	Phillips_KS	2018	0	0	0	0.48558	0.0431999	0.160761	51.9	64.6	39.2	28.63
Pottawatomie	KS	Pottawatomie_KS	2018	1	0	1	0.608862	0.046657	0.146395	53.8	64.7	42.9	34.38
Pratt	KS	Pratt_KS	2018	0	0	0	0.28317	0.0432764	0.175276	55.2	67.8	42.6	34.82
Rawlins	KS	Rawlins_KS	2018	0	0	0	0.420539	0.0273615	0.17303	51.6	65.1	38.2	23.39
Reno	KS	Reno_KS	2018	0	0	0	0.351406	0.0651288	0.152728	55.7	67.8	43.5	36.76
Republic	KS	Republic_KS	2018	0	0	0	0.24679	0.0494835	0.472902	52.1	63.7	40.6	33.3
Rice	KS	Rice_KS	2018	0	0	0	0.264774	0.045193	0.187456	55	67.3	42.7	35.29
Riley	KS	Riley_KS	2018	1	0	1	0.511332	0.0806884	0.160136	54.3	65.3	43.3	34.47
Rooks	KS	Rooks_KS	2018	0	0	0	0.486405	0.042407	0.0586938	53	66.1	39.9	32.37
Rush	KS	Rush_KS	2018	0	0	0	0.349211	0.0434477	0.0328962	53.9	67.2	40.7	31.37
Russell	KS	Russell_KS	2018	0	0	0	0.589144	0.0545805	0.0236898	54.3	67.3	41.3	31.38
Saline	KS	Saline_KS	2018	0	0	0	0.408738	0.0753117	0.121029	56	68.1	43.9	32.31
Scott	KS	Scott_KS	2018	0	0	0	0.163424	0.0298859	0.186929	53.8	68.4	39.1	19.75
Sedgwick	KS	Sedgwick_KS	2018	1	0	1	0.215717	0.204026	0.225636	57	68.7	45.3	33.35
Seward	KS	Seward_KS	2018	0	0	0	0.411311	0.0522562	0.183321	56.2	70.7	41.7	27.2
Shawnee	KS	Shawnee_KS	2018	1	1	1	0.417134	0.177462	0.205967	55.1	66.3	43.9	29.16
Sheridan	KS	Sheridan_KS	2018	0	0	0	0.349288	0.0307508	0.300246	52.5	66.1	39	25.11
Sherman	KS	Sherman_KS	2018	0	0	0	0.248212	0.0354672	0.262781	52	66.4	37.6	21.18
Smith	KS	Smith_KS	2018	0	0	0	0.37553	0.0401859	0.237403	51.9	64.1	39.6	30.43
Stafford	KS	Stafford_KS	2018	0	0	0	0.307079	0.0451129	0.163046	54.4	66.7	42	32.51
Stanton	KS	Stanton_KS	2018	0	0	0	0.213247	0.0388581	0.179179	55.3	70.4	40.1	21.54
Stevens	KS	Stevens_KS	2018	0	0	0	0.248251	0.0479593	0.271949	55.9	70.6	41.2	25.2
Sumner	KS	Sumner_KS	2018	0	0	0	0.178881	0.0510186	0.211833	57.4	69.1	45.8	35.29
Thomas	KS	Thomas_KS	2018	0	0	0	0.157299	0.0350647	0.398542	52	66.2	37.9	22.4
Trego	KS	Trego_KS	2018	0	0	0	0.474872	0.037532	0.0451009	53.3	66.8	39.8	28.75
Wabaunsee	KS	Wabaunsee_KS	2018	1	0	1	0.750225	0.0348023	0.115661	54.7	65.8	43.7	32.48
Wallace	KS	Wallace_KS	2018	0	0	0	0.491392	0.0298835	0.175303	52.6	67.2	38	19.92
Washington	KS	Washington_KS	2018	1	0	1	0.370873	0.0405002	0.383031	52.4	63.7	41.1	38.01
Wichita	KS	Wichita_KS	2018	0	0	0	0.193825	0.0333993	0.19686	53.5	68.3	38.6	19.56
Wilson	KS	Wilson_KS	2018	0	0	0	0.440259	0.0506208	0.245652	56.9	67.4	46.5	39.01
Woodson	KS	Woodson_KS	2018	0	0	0	0.59506	0.0423101	0.173115	56.2	66.7	45.5	41.58
Wyandotte	KS	Wyandotte_KS	2018	1	0	1	0.165408	0.508611	0.0700794	55.1	65.6	44.5	32.68
Adair	MO	Adair _MO	2018	1	0	1	0.312227	0.0566521	0.171799	52	62.5	41.6	39.16
Andrew	MO	Andrew_MO	2018	1	1		0.236267	0.0638946	0.466674	52.5	63.1	41.9	33.27
Atchison	MO	Atchison_MO	2018		0		0.0779373	0.0562149	0.761294	51.3	61.8	40.8	35.19
Audrain	MO	Audrain _MO	2018	0	0	0	0.157876	0.0489953	0.584437	53.9	63.9	44	39.76
Barry	MO	Barry _MO	2018	1	1	1	0.395474	0.0591934	0.012683	57.1	67.9	46.3	45.28
Barton	MO	Barton _MO	2018	1	0	1	0.309117	0.0468122	0.319302	56.4	67.2	45.6	35.86
Bates	MO	Bates_MO	2018		0		0.346067	0.0457865	0.339441	56	66.6	45.4	38.55
Benton	MO	Benton_MO	2018		0		0.226612	0.0519861	0.0756935	55.6	66.4	44.8	39.09
Bollinger	MO	Bollinger_MO	2018		0		0.178187	0.0358747	0.100723	56.6	66.9	46.3	54.36
Boone	MO	Boone _MO	2018	1	1	1	0.234693	0.106157	0.151628	55.1	65.2	45	36.8
Buchanan	MO	Buchanan _MO	2018	1	0	1	0.196348	0.132267	0.408797	53.6	64.5	42.7	32.81
Butler	MO	Butler _MO	2018	1	0	1	0.0684263	0.0657346	0.312626	58.4	68.7	48.1	51.94
Caldwell	MO	Caldwell_MO	2018		0		0.384714	0.0477105	0.282998	53.2	63.8	42.7	33.19
Callaway	MO	Callaway _MO	2018	1	1	1	0.220351	0.0488306	0.16966	55.3	65.7	44.9	38.43
Camden	MO	Camden_MO	2018	1	1		0.148273	0.0764557	0.00135293	56.1	67.1	45.2	42.91
Cape Girardeau	MO	Cape Girardeau _MO	2018	0	0	0	0.220179	0.0925327	0.243345	57.2	67.3	47.1	55.22
Carroll	MO	Carroll_MO	2018		0		0.23421	0.0493915	0.496155	53.6	63.8	43.4	33.76
Carter	MO	Carter_MO	2018		0		0.0669368	0.0349225	0.000617005	57.1	68.4	45.8	50.51
Cass	MO	Cass_MO	2018		0		0.404339	0.122229	0.241035	55.3	65.5	45	39.94
Cedar	MO	Cedar _MO	2018	0	0	0	0.350828	0.0454122	0.0364431	56.6	67.5	45.7	39.46
Chariton	MO	Chariton _MO	2018	1	0	1	0.21131	0.0424847	0.452054	53.8	63.9	43.7	34.78
Christian	MO	Christian _MO	2018	0	0	0	0.384173	0.0750525	0.00477804	56.3	67.4	45.2	49.72
Clark	MO	Clark_MO	2018		0		0.17545	0.0435631	0.399183	51.5	61.2	41.8	40.67
Clay	MO	Clay _MO	2018	1	1	1	0.335153	0.281791	0.156566	54.3	64.9	43.6	30.17
Clinton	MO	Clinton_MO	2018	1	1		0.341517	0.0694531	0.377216	53.2	64.1	42.3	31.41
Cole	MO	Cole _MO	2018	1	1	1	0.265758	0.100435	0.0603507	56.4	66.8	46	40.21
Cooper	MO	Cooper _MO	2018	1	0	1	0.206969	0.0520407	0.329437	55.2	65.5	44.9	36.43
Crawford	MO	Crawford_MO	2018	1	1		0.166516	0.0498981	0.00183473	54.9	66.7	43	50.15
Dade	MO	Dade_MO	2018		0		0.447002	0.0450392	0.0906758	56.9	68	45.7	39.25
Dallas	MO	Dallas _MO	2018	1	0	1	0.374728	0.0484956	0.00642716	55.5	66.4	44.5	42.55
Daviess	MO	Daviess_MO	2018		0		0.331157	0.0519811	0.336114	52.5	63.1	41.8	32.83
DeKalb	MO	DeKalb_MO	2018		0		0.365397	0.0538356	0.345608	52.3	63.2	41.4	33.01
Dent	MO	Dent_MO	2018		0		0.23264	0.0409936	0.000682549	54.9	66.4	43.4	52.95
Douglas	MO	Douglas_MO	2018		0		0.296853	0.0395741	0.000792522	56.2	67.3	45.1	54.43
Dunklin	MO	Dunklin _MO	2018		0		0.0110042	0.0734271	0.36701	59.8	69.6	50	58.37
Franklin	MO	Franklin _MO	2018	1	1	1	0.181078	0.0713895	0.0791997	55.4	66.5	44.3	43.43
Gasconade	MO	Gasconade_MO	2018		0		0.170644	0.0488194	0.0507447	55.3	66.2	44.4	42.56
Gentry	MO	Gentry _MO	2018	1	0	1	0.328814	0.048834	0.319218	51.9	62.5	41.3	32.26
Greene	MO	Greene _MO	2018	1	1	1	0.470719	0.190027	0.0116167	56.4	67.4	45.4	44.57
Grundy	MO	Grundy_MO	2018		0		0.310926	0.0507506	0.375363	52.4	62.7	42.1	33.17
Harrison	MO	Harrison _MO	2018	0	0	0	0.373264	0.050429	0.269175	51.6	62	41.2	37.17
Henry	MO	Henry _MO	2018	0	0	0	0.326229	0.050637	0.180513	55.9	66.3	45.4	38.68
Hickory	MO	Hickory _MO	2018	1	0	1	0.275869	0.0487861	0.0211755	55.9	66.7	45.2	40.03
Holt	MO	Holt _MO	2018	1	0	1	0.0715725	0.0610376	0.672374	52.4	63.1	41.8	34.94
Howard	MO	Howard_MO	2018	1	1		0.218354	0.0447248	0.275553	54.7	64.7	44.6	36.09
Howell	MO	Howell _MO	2018	1	1	0	0.378731	0.0478582	0.00231192	56.9	67.9	45.9	50.62
Iron	MO	Iron_MO	2018		0		0.0783602	0.0336488	0.00171329	54.7	66.2	43.3	55.49
Jackson	MO	Jackson _MO	2018	1	1	1	0.200677	0.424642	0.144261	54.8	64.9	44.7	35.85
Jasper	MO	Jasper_MO	2018	1	1		0.374897	0.117661	0.144654	57.4	68.3	46.5	36.64
Jefferson	MO	Jefferson _MO	2018	1	0	1	0.0812638	0.137067	0.0224673	56.5	66.9	46	52.63
Johnson	MO	Johnson_MO	2018		0		0.369886	0.0700776	0.222721	55.2	65.7	44.8	36.81
Knox	MO	Knox _MO	2018	0	0	0	0.239858	0.0395439	0.417081	51.8	62.2	41.3	40.25
Laclede	MO	Laclede_MO	2018		0		0.346088	0.0563979	0.00687017	55.6	66.3	44.8	48.38
Lafayette	MO	Lafayette _MO	2018	0	0	0	0.191088	0.073623	0.531273	54.5	64.8	44.1	34.84
Lawrence	MO	Lawrence _MO	2018	1	0	1	0.54442	0.0672029	0.0546522	56.8	67.6	45.9	43.49
Lewis	MO	Lewis_MO	2018		0		0.183111	0.0443496	0.446579	52.1	62.1	42.2	41.32
Lincoln	MO	Lincoln_MO	2018		0		0.183583	0.0586371	0.264144	54.5	64.8	44.2	37.3
Linn	MO	Linn _MO	2018	1	0	1	0.344538	0.0521786	0.277583	52.8	63	42.7	33.78
Livingston	MO	Livingston_MO	2018		0		0.237233	0.049908	0.439105	53.1	63.3	42.8	33.07
Macon	MO	Macon_MO	2018		0		0.305593	0.0480627	0.239435	52.9	63.1	42.6	37.98
Madison	MO	Madison_MO	2018	1	1		0.13395	0.0366256	0.00460677	55.2	66.1	44.4	54.71
Maries	MO	Maries_MO	2018		0		0.29573	0.0395524	0.0143658	56.2	66.7	45.6	43.92
Marion	MO	Marion _MO	2018	1	0	1	0.159804	0.0696917	0.417106	53	63	43	39.75
McDonald	MO	McDonald _MO	2018	1	0	1	0.342546	0.0545211	0.00621388	58.4	69.4	47.5	43.17
Mercer	MO	Mercer_MO	2018		0		0.388976	0.0420645	0.181337	50.9	61.2	40.6	37.03
Miller	MO	Miller _MO	2018	0	0	0	0.252326	0.0557644	0.0166348	56.6	67.2	45.9	43.01
Mississippi	MO	Mississippi _MO	2018	1	0	1	0.00244121	0.0508635	0.687785	58.7	68.5	48.8	52.88
Moniteau	MO	Moniteau_MO	2018		0		0.370967	0.0570691	0.138752	55.7	66	45.4	37.95
Monroe	MO	Monroe_MO	2018		0		0.223776	0.0414369	0.356885	53.3	63.3	43.3	40.3
Montgomery	MO	Montgomery_MO	2018	1	1		0.131132	0.051509	0.328817	54.8	65.2	44.3	40.51
Morgan	MO	Morgan _MO	2018	1	0	1	0.247871	0.0600354	0.0481863	55.4	66	44.7	40.32
New Madrid	MO	New Madrid _MO	2018	0	0	0	0.00109464	0.0518727	0.577406	59.2	68.9	49.5	49.45
Newton	MO	Newton_MO	2018		0		0.465444	0.0758265	0.0276157	58.1	69	47.2	40.16
Nodaway	MO	Nodaway_MO	2018		0		0.270842	0.0533256	0.497681	51.5	61.8	41.2	33.82
Oregon	MO	Oregon _MO	2018	1	0	1	0.258882	0.0366445	0.000332814	57.7	69	46.5	49.32
Osage	MO	Osage_MO	2018		0		0.235913	0.0399746	0.0549261	56.1	66.7	45.5	42.24
Ozark	MO	Ozark_MO	2018		0		0.277351	0.0397923	0.00021312	57.2	68.4	45.9	52.95
Pemiscot	MO	Pemiscot _MO	2018	1	0	1	0.000489659	0.058213	0.532144	60.1	69.7	50.5	60.55
Perry	MO	Perry_MO	2018	0	0	0	0.190569	0.0557225	0.20357	56	66	46	55.27
Pettis	MO	Pettis_MO	2018		0		0.265239	0.0601449	0.348413	54.9	65.4	44.4	36.25
Phelps	MO	Phelps_MO	2018	1	1		0.192136	0.0623569	0.00268462	55.9	66.9	44.9	47.05
Pike	MO	Pike_MO	2018		0		0.144552	0.0462503	0.322142	54.1	64	44.2	38.47
Platte	MO	Platte _MO	2018	1	1	1	0.231085	0.157005	0.32398	54.5	65.2	43.7	34.31
Polk	MO	Polk_MO	2018		0		0.47032	0.0549035	0.0195888	56.2	67.2	45.1	40.59
Pulaski	MO	Pulaski_MO	2018		0		0.161365	0.074103	0.00490474	56.4	67.4	45.4	48.58
Putnam	MO	Putnam_MO	2018		0		0.365565	0.0443312	0.140242	50.8	61.3	40.3	35.98
Ralls	MO	Ralls_MO	2018	1	1		0.156838	0.0485861	0.389451	53.6	63.4	43.8	38.61
Randolph	MO	Randolph _MO	2018	1	0	1	0.295212	0.0645115	0.228355	53.8	63.7	43.8	39.65
Ray	MO	Ray _MO	2018	1	0	1	0.302358	0.0571245	0.337033	53.9	64.3	43.5	32.68
Reynolds	MO	Reynolds_MO	2018		0		0.0587301	0.0313246	0.000778778	55.5	67.4	43.6	52.55
Ripley	MO	Ripley_MO	2018		0		0.141782	0.0369676	0.0313274	57.9	68.9	46.9	52.21
Saline	MO	Saline _MO	2018	1	1	1	0.12103	0.0517604	0.587832	54.5	64.7	44.3	36.3
Schuyler	MO	Schuyler_MO	2018		0		0.329956	0.0494035	0.169208	51.1	61.6	40.7	38.47
Scotland	MO	Scotland_MO	2018	1	1		0.2588	0.042094	0.384737	51	61.3	40.8	39.03
Scott	MO	Scott _MO	2018	1	1		0.0447556	0.0828088	0.565478	58.4	68.3	48.4	52.7
Shannon	MO	Shannon_MO	2018		0		0.104767	0.0339289	8.37e-05	56.4	67.7	45.1	52.11
Shelby	MO	Shelby _MO	2018	1	0	1	0.197037	0.0449706	0.490462	52.4	62.6	42.2	40.49
St. Charles	MO	St. Charles _MO	2018	1	1		0.0771414	0.221323	0.267824	55.8	66	45.5	41.67
St. Clair	MO	St. Clair_MO	2018		0		0.232527	0.0430897	0.109101	56.1	66.8	45.4	40.17
St. Francois	MO	St. Francois _MO	2018	1	0	1	0.189331	0.0911102	0.0123973	55.1	65.9	44.3	54.04
St. Louis	MO	St. Louis_MO	2018		0		0.0237325	0.635292	0.0392446	56.7	66.1	46.5	43.36
St. Louis City	MO	St. Louis City_MO	2018	1	1		0.0025901	0.927652	0.00046792	56.3	66.2	47.2	44.64
Ste. Genevieve	MO	Ste. Genevieve _MO	2018	1	0	1	0.137806	0.0393502	0.0777633	55.9	66.1	45.6	52.79
Stoddard	MO	Stoddard _MO	2018	1	0	1	0.0772773	0.0461419	0.463343	58.6	68.5	48.6	49.02
Stone	MO	Stone_MO	2018	1	1		0.243965	0.0630267	0.000979475	57.2	68.2	46.1	49.67
Sullivan	MO	Sullivan_MO	2018		0		0.428301	0.0397591	0.12539	51.7	61.9	41.6	33.76
Taney	MO	Taney _MO	2018	1	1	1	0.147115	0.0722443	0.000538559	57.3	68.8	45.8	53.13
Texas	MO	Texas_MO	2018		0		0.297331	0.044261	0.000670636	55.5	66.2	44.9	51.68
Vernon	MO	Vernon _MO	2018	1	0	1	0.323475	0.0515748	0.258122	56.1	66.6	45.7	38.47
Warren	MO	Warren_MO	2018		0		0.112169	0.0624629	0.174719	55.2	66	44.4	41.47
Washington	MO	Washington_MO	2018		0		0.0953715	0.0438489	0.00176608	54.9	66.3	43.6	56.66
Wayne	MO	Wayne_MO	2018		0		0.0858117	0.0358813	0.00931156	56.8	67.6	46	51.26
Webster	MO	Webster _MO	2018	1	0	1	0.443911	0.0572419	0.0079939	55.2	65.9	44.5	47.72
Worth	MO	Worth_MO	2018		0		0.392359	0.0424477	0.213043	51.3	61.4	41.2	37.53
Wright	MO	Wright_MO	2018		0		0.417862	0.0478509	0.00178437	55.3	65.8	44.7	53.23
Adams	NE	Adams_NE	2018	1	0	1	0.121805	0.0631069	0.763215	50	61.3	38.7	31.7
Antelope	NE	Antelope_NE	2018	0	0	0	0.224467	0.0419327	0.627768	46.9	57.3	36.6	32.11
Arthur	NE	Arthur_NE	2018	0	0	0	0.944973	0.00166213	0.00737614	47.6	60.2	35.1	26.27
Banner	NE	Banner_NE	2018	0	0	0	0.694182	0.0228445	0.0499544	47.7	61.7	33.8	19.56
Blaine	NE	Blaine_NE	2018	0	0	0	0.92234	0.0066456	0.00986034	47.4	59.5	35.3	30.62
Boone	NE	Boone_NE	2018	0	0	0	0.244508	0.040166	0.636387	47.7	58.1	37.2	32.04
Box Butte	NE	Box Butte_NE	2018	0	0	0	0.482641	0.036233	0.135524	46.4	59.6	33.1	20.2
Boyd	NE	Boyd_NE	2018	0	0	0	0.612107	0.038313	0.163547	47.1	57.5	36.6	35.44
Brown	NE	Brown_NE	2018	0	0	0	0.812617	0.0142629	0.0708065	47.3	59.1	35.4	30.66
Buffalo	NE	Buffalo_NE	2018	1	0	1	0.358675	0.0633707	0.466295	49.1	60.6	37.6	30.11
Burt	NE	Burt_NE	2018	1	0	1	0.0823644	0.0420857	0.800073	48.3	58.2	38.4	37.74
Butler	NE	Butler_NE	2018	1	0	1	0.142634	0.0449346	0.737227	49	59.2	38.7	33.19
Cass	NE	Cass_NE	2018	1	1	1	0.0872287	0.060565	0.703293	50.2	60.4	40	36.88
Cedar	NE	Cedar_NE	2018	0	0	0	0.187155	0.044314	0.661826	46.5	56.4	36.5	37.55
Chase	NE	Chase_NE	2018	0	0	0	0.469945	0.028097	0.324141	50	63.7	36.4	20.63
Cherry	NE	Cherry_NE	2018	0	0	0	0.890707	0.00490506	0.00639684	46.8	59	34.6	29.42
Cheyenne	NE	Cheyenne_NE	2018	0	0	0	0.363	0.0413207	0.0909394	48.2	62	34.4	19.26
Clay	NE	Clay_NE	2018	1	0	1	0.156735	0.0500224	0.74539	50.4	61.3	39.4	33.49
Colfax	NE	Colfax_NE	2018	1	0	1	0.106811	0.0487175	0.737894	48.6	58.8	38.3	36.4
Cuming	NE	Cuming_NE	2018	1	0	1	0.0837938	0.0481386	0.781856	47.6	57.7	37.5	38.56
Custer	NE	Custer_NE	2018	0	0	0	0.69924	0.0307128	0.193819	47.7	59.7	35.7	29.34
Dakota	NE	Dakota_NE	2018	1	0	1	0.0909317	0.0688294	0.703223	47	57.1	36.9	37.1
Dawes	NE	Dawes_NE	2018	0	0	0	0.713456	0.0220034	0.00972871	46.5	59.5	33.6	19.07
Dawson	NE	Dawson_NE	2018	1	0	1	0.42428	0.0462704	0.413348	49	61.2	36.8	27.78
Deuel	NE	Deuel_NE	2018	0	0	0	0.2688	0.0397677	0.157595	48.5	61.9	35.1	23.83
Dixon	NE	Dixon_NE	2018	0	0	0	0.149274	0.0426338	0.677692	46.4	56.3	36.4	36.06
Dodge	NE	Dodge_NE	2018	1	0	1	0.0629746	0.0691083	0.774969	48.9	58.9	38.9	38.64
Douglas	NE	Douglas_NE	2018	1	1	1	0.111188	0.477262	0.272202	50.2	60	40.3	38.99
Dundy	NE	Dundy_NE	2018	0	0	0	0.611241	0.0259722	0.186597	51.5	65.1	37.8	18.92
Fillmore	NE	Fillmore_NE	2018	1	0	1	0.0699695	0.0464504	0.834564	50.3	61.3	39.4	31.54
Franklin	NE	Franklin_NE	2018	0	0	0	0.467872	0.0376878	0.416423	50.8	62.7	38.9	28.78
Frontier	NE	Frontier_NE	2018	0	0	0	0.592652	0.0271108	0.214386	49.9	62.8	37	26
Furnas	NE	Furnas_NE	2018	0	0	0	0.389252	0.0413991	0.37339	50.6	63.6	37.5	28.72
Gage	NE	Gage_NE	2018	1	0	1	0.189765	0.0475852	0.64578	50.9	62	39.9	38.96
Garden	NE	Garden_NE	2018	0	0	0	0.79824	0.011288	0.0355889	47.6	60.9	34.3	23.15
Garfield	NE	Garfield_NE	2018	0	0	0	0.865382	0.0179737	0.0408467	47	58	36	33.31
Gosper	NE	Gosper_NE	2018	0	0	0	0.438177	0.0335581	0.418322	49.8	62.1	37.4	25.7
Grant	NE	Grant_NE	2018	0	0	0	0.90135	0.00405702	0.000137648	46.7	59.4	33.9	27.08
Greeley	NE	Greeley_NE	2018	0	0	0	0.577859	0.0351138	0.3313	47.7	58.5	36.9	32.83
Hall	NE	Hall_NE	2018	1	0	1	0.159709	0.0953447	0.641285	49.5	60.8	38.3	31.28
Hamilton	NE	Hamilton_NE	2018	1	0	1	0.069664	0.0502069	0.819449	50	60.8	39.2	32.49
Harlan	NE	Harlan_NE	2018	0	0	0	0.342529	0.0408478	0.444166	50.9	63.3	38.5	28.77
Hayes	NE	Hayes_NE	2018	0	0	0	0.609109	0.0212344	0.207234	49.7	62.6	36.8	24.42
Hitchcock	NE	Hitchcock_NE	2018	0	0	0	0.484924	0.0298006	0.179025	51.2	64.4	38	23.69
Holt	NE	Holt_NE	2018	0	0	0	0.682958	0.0293417	0.183515	46.6	57.5	35.6	34.63
Hooker	NE	Hooker_NE	2018	0	0	0	0.976223	0.00386391	0.000226308	46.8	59.3	34.3	32.53
Howard	NE	Howard_NE	2018	1	0	1	0.434298	0.0481755	0.406074	49	60.1	37.8	32.76
Jefferson	NE	Jefferson_NE	2018	1	0	1	0.273893	0.0432385	0.556108	51.5	62.6	40.5	36.96
Johnson	NE	Johnson_NE	2018	1	0	1	0.317966	0.0415802	0.481324	50.6	61.2	40	37.43
Kearney	NE	Kearney_NE	2018	0	0	0	0.123137	0.0424345	0.784964	49.7	61	38.4	30.32
Keith	NE	Keith_NE	2018	0	0	0	0.591199	0.0254233	0.196142	48.7	61.2	36.1	24.68
Keya Paha	NE	Keya Paha_NE	2018	0	0	0	0.725297	0.0279081	0.0457096	46.9	58.7	35.1	30.47
Kimball	NE	Kimball_NE	2018	0	0	0	0.559964	0.0338067	0.0608966	47.3	61.8	32.7	16.62
Knox	NE	Knox_NE	2018	0	0	0	0.423854	0.0385463	0.32572	46.8	57.1	36.5	34.64
Lancaster	NE	Lancaster_NE	2018	1	1	1	0.224573	0.138172	0.51552	50.4	61.1	39.6	37.06
Lincoln	NE	Lincoln_NE	2018	1	0	1	0.704911	0.029187	0.15834	48.4	60.8	35.9	26.11
Logan	NE	Logan_NE	2018	0	0	0	0.840146	0.0108372	0.0868277	47.2	59.5	34.8	32
Loup	NE	Loup_NE	2018	0	0	0	0.893415	0.017853	0.0275173	47.2	58.6	35.7	30.05
Madison	NE	Madison_NE	2018	1	0	1	0.137591	0.0647987	0.70065	47.2	59.5	34.9	28.94
McPherson	NE	McPherson_NE	2018	0	0	0	0.957161	0.00179996	0.0117843	47.4	57.7	37	32.32
Merrick	NE	Merrick_NE	2018	1	0	1	0.212201	0.0525291	0.610219	49.8	60.8	38.8	32.64
Morrill	NE	Morrill_NE	2018	0	0	0	0.745202	0.0252228	0.0794274	48	61.5	34.4	19.41
Nance	NE	Nance_NE	2018	1	0	1	0.315252	0.0406535	0.487525	49	59.7	38.3	33.54
Nemaha	NE	Nemaha_NE	2018	1	0	1	0.106459	0.0482906	0.671556	51.2	61.9	40.6	37.33
Nuckolls	NE	Nuckolls_NE	2018	0	0	0	0.310546	0.0436856	0.5398	51	62.5	39.5	30.88
Otoe	NE	Otoe_NE	2018	1	0	1	0.133481	0.054095	0.681282	50.4	60.8	40	34.92
Pawnee	NE	Pawnee_NE	2018	1	0	1	0.34453	0.0381513	0.430985	51.3	62.3	40.2	37.74
Perkins	NE	Perkins_NE	2018	0	0	0	0.192965	0.0297061	0.491812	48.9	61.8	36	24.47
Phelps	NE	Phelps_NE	2018	1	0	1	0.129818	0.0389583	0.780254	49.8	61.6	37.9	29.09
Pierce	NE	Pierce_NE	2018	0	0	0	0.186639	0.0452732	0.694988	46.7	56.9	36.4	31.89
Platte	NE	Platte_NE	2018	1	0	1	0.108682	0.0595517	0.744384	48.6	59.1	38.1	34.8
Polk	NE	Polk_NE	2018	1	0	1	0.124452	0.0412082	0.771958	49.6	60.3	39	33.22
Red Willow	NE	Red Willow_NE	2018	0	0	0	0.428446	0.035543	0.26328	51.1	64.3	37.8	26.15
Richardson	NE	Richardson_NE	2018	1	0	1	0.148254	0.0461425	0.621957	52.2	63.2	41.2	34.95
Rock	NE	Rock_NE	2018	0	0	0	0.817584	0.01701	0.066163	46.6	58	35.1	33.48
Saline	NE	Saline_NE	2018	1	0	1	0.14622	0.0458856	0.700346	50.2	61.1	39.2	34.91
Sarpy	NE	Sarpy_NE	2018	1	1	1	0.117599	0.25005	0.462623	50.3	60.4	40.2	38.71
Saunders	NE	Saunders_NE	2018	1	0	1	0.124432	0.0476883	0.731351	49.8	59.8	39.7	36.71
Scotts Bluff	NE	Scotts Bluff_NE	2018	0	0	0	0.461721	0.0643668	0.180514	48.5	63	34	17.59
Seward	NE	Seward_NE	2018	1	0	1	0.157722	0.0492793	0.697331	49.4	60.1	38.8	34.45
Sheridan	NE	Sheridan_NE	2018	0	0	0	0.763171	0.0153943	0.0318842	46.1	58.7	33.6	21.23
Sherman	NE	Sherman_NE	2018	0	0	0	0.564855	0.043549	0.299991	48.5	60.2	36.9	29.36
Sioux	NE	Sioux_NE	2018	0	0	0	0.88922	0.00763373	0.0109592	45.8	59.7	32	19.35
Stanton	NE	Stanton_NE	2018	0	0	0	0.200662	0.0433957	0.641762	47.5	57.7	37.2	35.23
Thayer	NE	Thayer_NE	2018	1	0	1	0.186828	0.0468843	0.675011	51.3	62.6	40	32.01
Thomas	NE	Thomas_NE	2018	0	0	0	0.956702	0.00583125	0.0010566	47.2	59.6	34.8	34.15
Thurston	NE	Thurston_NE	2018	1	0	1	0.0938218	0.046756	0.697257	47.2	57.1	37.2	36.92
Valley	NE	Valley_NE	2018	0	0	0	0.564647	0.0376448	0.283128	47.7	58.9	36.4	32.86
Washington	NE	Washington_NE	2018	1	0	1	0.127629	0.0592859	0.670835	49.4	59.1	39.7	38.9
Wayne	NE	Wayne_NE	2018	1	0	1	0.0881722	0.0444704	0.80856	46.7	56.8	36.5	33.02
Webster	NE	Webster_NE	2018	0	0	0	0.411953	0.043095	0.415127	50.8	62.8	38.9	30.21
Wheeler	NE	Wheeler_NE	2018	0	0	0	0.718847	0.0244419	0.150236	47.2	58.1	36.4	34.29
York	NE	York_NE	2018	1	0	1	0.0542725	0.0515924	0.851791	49.8	60.5	39.1	32.99
Adair	IA	Adair_IA	2019		0		0.217784	0.0441952	0.624921	47.6	57.8	37.4	40.22
Adams	IA	Adams_IA	2019	1	0	1	0.281514	0.040138	0.53453	48.4	58.6	38.1	41.67
Allamakee	IA	Allamakee_IA	2019	1	0	1	0.235585	0.0404253	0.23805	45	53.8	36.2	51.08
Appanoose	IA	Appanoose_IA	2019	1	0	1	0.358196	0.0465186	0.212041	49.6	60	39.2	51.31
Audubon	IA	Audubon_IA	2019	1	0	1	0.129465	0.0426308	0.777667	46.9	56.9	36.9	39.26
Benton	IA	Benton_IA	2019	1	0	1	0.0942687	0.0562527	0.754175	45.7	55.5	35.9	39.83
Black Hawk	IA	Black Hawk_IA	2019	1	1	1	0.078978	0.13057	0.673031	45.8	56	35.6	40.44
Boone	IA	Boone_IA	2019	1	1	1	0.071146	0.0588639	0.729758	47.2	57.1	37.2	39.55
Bremer	IA	Bremer_IA	2019	1	0	1	0.0911088	0.0651579	0.697761	45.3	55.2	35.4	41.52
Buchanan	IA	Buchanan_IA	2019	1	0	1	0.0820808	0.0577001	0.767309	45	54.9	35	43.49
Buena Vista	IA	Buena Vista_IA	2019		0		0.0634702	0.0535452	0.829104	45.1	54.3	35.9	36.07
Butler	IA	Butler_IA	2019	1	1	1	0.0959235	0.0489825	0.744372	45.4	55.1	35.7	38.41
Calhoun	IA	Calhoun_IA	2019		0		0.0494173	0.0508706	0.857551	46.1	55.9	36.3	36.44
Carroll	IA	Carroll_IA	2019	1	0	1	0.0646089	0.0568381	0.836296	46.9	56.8	37	37.02
Cass	IA	Cass_IA	2019		0		0.167007	0.0507659	0.717741	48.1	58.1	38	41.22
Cedar	IA	Cedar_IA	2019	1	0	1	0.0987746	0.0518971	0.725191	47.7	57.6	37.8	44.73
Cerro Gordo	IA	Cerro Gordo_IA	2019	1	1	1	0.0816966	0.0782695	0.753889	44.4	53.8	35.1	39.42
Cherokee	IA	Cherokee_IA	2019	1	0	1	0.109594	0.0485161	0.76978	44.9	54.4	35.5	38.46
Chickasaw	IA	Chickasaw_IA	2019	1	0	1	0.0918798	0.0505325	0.731473	44.2	53.7	34.6	41.95
Clarke	IA	Clarke_IA	2019		0		0.401695	0.043224	0.240037	49	59	39.1	41.34
Clay	IA	Clay_IA	2019		0		0.089001	0.0507011	0.734005	44.6	54.1	35.1	39.33
Clayton	IA	Clayton_IA	2019	1	0	1	0.17857	0.0429793	0.381827	45.4	54.5	36.2	49.45
Clinton	IA	Clinton_IA	2019	1	0	1	0.0974582	0.0661516	0.657781	48.5	57.8	39.2	48.97
Crawford	IA	Crawford_IA	2019		0		0.105971	0.0476187	0.781489	46.9	56.8	37.1	36.06
Dallas	IA	Dallas_IA	2019	1	1	1	0.10786	0.0880827	0.634216	48	58	38.1	36.04
Davis	IA	Davis_IA	2019	1	0	1	0.355502	0.0403256	0.272819	50	59.6	40.3	47.9
Decatur	IA	Decatur_IA	2019	1	1		0.415133	0.0417658	0.202915	49.8	59.8	39.9	45.6
Delaware	IA	Delaware_IA	2019	1	0	1	0.112113	0.0513061	0.681161	45.7	55.1	36.3	48.39
Des Moines	IA	Des Moines_IA	2019	1	0	1	0.0903997	0.0999688	0.47087	50.1	59.4	40.8	48.23
Dickinson	IA	Dickinson_IA	2019		0		0.09862	0.0614299	0.659172	43.5	52.6	34.4	41.92
Dubuque	IA	Dubuque_IA	2019	1	1	1	0.176196	0.0928782	0.442553	46.3	55.3	37.2	50.19
Emmet	IA	Emmet_IA	2019		0		0.0815403	0.0456725	0.757224	43.3	52.3	34.3	41.24
Fayette	IA	Fayette_IA	2019	1	0	1	0.139197	0.0513744	0.642603	44.4	54.1	34.7	41.82
Floyd	IA	Floyd_IA	2019	1	0	1	0.0891846	0.0570731	0.747451	44.5	53.8	35.3	40.83
Franklin	IA	Franklin_IA	2019	1	0	1	0.0567387	0.0501225	0.833217	45.2	54.8	35.6	39.98
Fremont	IA	Fremont_IA	2019	1	0	1	0.0859708	0.0470315	0.54379	50.1	59.8	40.4	40.87
Greene	IA	Greene_IA	2019	1	0	1	0.0639904	0.0452817	0.815517	47.1	57	37.1	38.3
Grundy	IA	Grundy_IA	2019	1	0	1	0.0450322	0.0494802	0.883767	46	55.8	36.2	39.37
Guthrie	IA	Guthrie_IA	2019	1	0	1	0.208188	0.0452659	0.563181	47.5	57.6	37.4	35.85
Hamilton	IA	Hamilton_IA	2019	1	0	1	0.0474447	0.054327	0.834024	45.7	55.4	35.9	41.82
Hancock	IA	Hancock_IA	2019		0		0.0577056	0.0505152	0.838613	44.3	54	34.7	37.58
Hardin	IA	Hardin_IA	2019	1	0	1	0.0748456	0.0573435	0.782515	46	55.8	36.1	41.75
Harrison	IA	Harrison_IA	2019	1	0	1	0.101323	0.0468555	0.651464	48.1	57.8	38.4	37.86
Henry	IA	Henry_IA	2019	1	0	1	0.155126	0.0622954	0.517589	48.8	58.8	38.9	47.11
Howard	IA	Howard_IA	2019	1	0	1	0.109382	0.0446672	0.736863	43.2	52.7	33.6	46.05
Humboldt	IA	Humboldt_IA	2019	1	0	1	0.039202	0.0479086	0.854634	45.2	54.9	35.4	35.52
Ida	IA	Ida_IA	2019	1	0	1	0.0894778	0.0458537	0.823915	46	55.4	36.6	34.27
Iowa	IA	Iowa_IA	2019	1	0	1	0.195361	0.0484128	0.573669	47.7	57.6	37.8	40.99
Jackson	IA	Jackson_IA	2019	1	1	1	0.210666	0.0456454	0.376239	47.7	56.9	38.6	48.31
Jasper	IA	Jasper_IA	2019	1	0	1	0.143114	0.0583676	0.688182	48	57.7	38.4	40.89
Jefferson	IA	Jefferson_IA	2019	1	0	1	0.205892	0.0550344	0.474417	48.6	58.7	38.6	42.9
Johnson	IA	Johnson_IA	2019	1	1	1	0.154176	0.103382	0.4918	47.7	57.8	37.6	44.05
Jones	IA	Jones_IA	2019	1	0	1	0.135399	0.0499858	0.599608	47.5	56.9	38.1	45.43
Keokuk	IA	Keokuk_IA	2019	1	0	1	0.194941	0.0461586	0.58124	48.7	58.7	38.6	40.51
Kossuth	IA	Kossuth_IA	2019		0		0.0521215	0.0454075	0.839039	44.1	53.7	34.6	40
Lee	IA	Lee_IA	2019	1	0	1	0.132173	0.0664976	0.399504	50.6	59.9	41.3	50.09
Linn	IA	Linn_IA	2019	1	1	1	0.111629	0.149359	0.546386	46.4	56.3	36.5	42.71
Louisa	IA	Louisa_IA	2019	1	0	1	0.104405	0.0461667	0.530227	49.1	59	39.2	45.68
Lucas	IA	Lucas_IA	2019		0		0.360458	0.0430363	0.222777	49	59.1	38.9	43
Lyon	IA	Lyon_IA	2019		0		0.0789959	0.046316	0.803887	43.9	53.3	34.5	42.61
Madison	IA	Madison_IA	2019	1	1	1	0.292833	0.043793	0.40356	48.2	58.4	38.1	37.36
Mahaska	IA	Mahaska_IA	2019	1	0	1	0.170956	0.0575769	0.617679	48.9	58.8	39	42.79
Marion	IA	Marion_IA	2019	1	0	1	0.20371	0.0598279	0.4001	48.8	58.7	38.8	42.09
Marshall	IA	Marshall_IA	2019	1	1	1	0.096676	0.0652707	0.749412	46.9	56.6	37.1	40.08
Mills	IA	Mills_IA	2019	1	0	1	0.115809	0.0523966	0.624326	49.7	59.4	40	40.14
Mitchell	IA	Mitchell_IA	2019	1	1	1	0.0675201	0.0503889	0.786351	43.6	52.8	34.4	45.38
Monona	IA	Monona_IA	2019		0		0.099284	0.0458047	0.677853	47.3	57	37.6	33.78
Monroe	IA	Monroe_IA	2019		0		0.340744	0.0419852	0.188077	49.3	59.2	39.3	45.44
Montgomery	IA	Montgomery_IA	2019	1	0	1	0.169514	0.0498668	0.693998	49.2	59.1	39.2	40.17
Muscatine	IA	Muscatine_IA	2019	1	1	1	0.115088	0.0796067	0.546385	48.3	58.4	38.3	45.15
O'Brien	IA	O'Brien_IA	2019		0		0.0462795	0.0523104	0.845011	44.2	53.9	34.5	39.83
Osceola	IA	Osceola_IA	2019		0		0.0336654	0.0502784	0.8364	43.2	52.3	34	42.64
Page	IA	Page_IA	2019	1	0	1	0.16901	0.049478	0.670272	50	59.8	40.2	40.68
Palo Alto	IA	Palo Alto_IA	2019		0		0.0623644	0.0457347	0.761463	44.6	54.1	35.2	38.68
Plymouth	IA	Plymouth_IA	2019	1	0	1	0.10812	0.0504643	0.770107	45.6	55.4	35.7	38.46
Pocahontas	IA	Pocahontas_IA	2019		0		0.0314124	0.0461123	0.872021	45.1	54.8	35.5	35.67
Polk	IA	Polk_IA	2019	1	1	1	0.110462	0.299122	0.394835	48.3	57.8	38.7	40.48
Pottawattamie	IA	Pottawattamie_IA	2019	1	1	1	0.100065	0.0797441	0.696647	48.8	58.6	39.1	39.11
Poweshiek	IA	Poweshiek_IA	2019	1	1	1	0.156079	0.0526689	0.705892	47.7	57.3	38.1	43.38
Ringgold	IA	Ringgold_IA	2019		0		0.419803	0.0393391	0.301868	49.5	59.2	39.7	44.68
Sac	IA	Sac_IA	2019		0		0.0637965	0.0514402	0.837191	46.1	55.7	36.6	35.51
Scott	IA	Scott_IA	2019	1	0	1	0.0762774	0.174071	0.577168	48.7	58.2	39.1	47.82
Shelby	IA	Shelby_IA	2019	1	0	1	0.0727853	0.0452056	0.845483	47.4	57.2	37.5	38.87
Sioux	IA	Sioux_IA	2019		0		0.0443004	0.062116	0.827572	44.5	54.2	34.9	40.47
Story	IA	Story_IA	2019	1	1	1	0.0701712	0.0913858	0.758853	47.1	56.8	37.3	38.49
Tama	IA	Tama_IA	2019	1	0	1	0.130593	0.0475339	0.683485	46.4	56.1	36.7	39.96
Taylor	IA	Taylor_IA	2019		0		0.266649	0.0411319	0.508328	49.4	59.2	39.5	43.11
Union	IA	Union_IA	2019	1	0	1	0.325645	0.0494127	0.408161	48.4	58.5	38.2	42.37
Van Buren	IA	Van Buren_IA	2019	1	0	1	0.237914	0.0408207	0.298416	49.3	58.8	39.8	47.51
Wapello	IA	Wapello_IA	2019	1	0	1	0.234787	0.0739773	0.36681	49.6	59.5	39.8	42.91
Warren	IA	Warren_IA	2019	1	0	1	0.285386	0.0627637	0.362597	48.9	58.9	38.8	42.45
Washington	IA	Washington_IA	2019	1	0	1	0.179381	0.0536912	0.569523	48.6	58.7	38.5	41.05
Wayne	IA	Wayne_IA	2019		0		0.368068	0.0391717	0.354019	49.2	59.5	38.9	47.64
Webster	IA	Webster_IA	2019	1	0	1	0.0528865	0.0619931	0.778135	45.8	55.4	36.1	38.68
Winnebago	IA	Winnebago_IA	2019		0		0.0690536	0.0511971	0.804545	43.5	52.7	34.3	41.85
Winneshiek	IA	Winneshiek_IA	2019	1	0	1	0.215361	0.0482748	0.496224	43.9	53.5	34.3	47.64
Woodbury	IA	Woodbury_IA	2019	1	1	1	0.12973	0.0817956	0.681371	46.6	56.2	36.9	34.27
Worth	IA	Worth_IA	2019		0		0.0735891	0.0495133	0.769287	43.4	52.6	34.1	43.37
Wright	IA	Wright_IA	2019		0		0.0563546	0.0495828	0.833551	44.9	54.7	35.2	39.01
Allen	KS	Allen_KS	2019	0	0	0	0.391364	0.053944	0.318841	55.5	64.9	46.1	61.12
Anderson	KS	Anderson_KS	2019	0	0	0	0.390745	0.0424111	0.346717	55	64.3	45.7	54.49
Atchison	KS	Atchison_KS	2019	1	1	1	0.207451	0.0523558	0.477263	52.8	62.8	42.9	46.54
Barber	KS	Barber_KS	2019	0	0	0	0.699896	0.0215945	0.0273831	56.5	69	44.1	33.71
Barton	KS	Barton_KS	2019	1	0	1	0.232187	0.0509477	0.123368	53.2	64.9	41.4	31.69
Bourbon	KS	Bourbon_KS	2019	0	0	0	0.512401	0.0464203	0.139543	55.7	65.3	46.1	60.5
Brown	KS	Brown_KS	2019	1	1	1	0.141229	0.046163	0.675949	52.1	62.2	41.9	45.59
Butler	KS	Butler_KS	2019	1	0	1	0.637119	0.0478934	0.157935	55.6	66.3	45	51.31
Chase	KS	Chase_KS	2019	0	0	0	0.826204	0.0234244	0.0601361	54	64.6	43.3	47.77
Chautauqua	KS	Chautauqua_KS	2019	0	0	0	0.667768	0.0257567	0.0291184	56.8	67.2	46.3	50.7
Cherokee	KS	Cherokee_KS	2019	1	1	1	0.291715	0.0577199	0.337539	57.3	67.4	47.3	65.77
Cheyenne	KS	Cheyenne_KS	2019	0	0	0	0.461911	0.0278688	0.149904	50.7	64.5	36.9	18.85
Clark	KS	Clark_KS	2019	0	0	0	0.736394	0.0314396	0.00389938	56.2	69.5	42.9	27.58
Clay	KS	Clay_KS	2019	0	0	0	0.3184	0.0401365	0.335974	53.4	63.9	42.8	42.83
Cloud	KS	Cloud_KS	2019	0	0	0	0.337213	0.0417207	0.317965	52.8	63.6	41.9	37.25
Coffey	KS	Coffey_KS	2019	0	0	0	0.472611	0.0430438	0.251696	54.8	64.8	44.9	54.82
Comanche	KS	Comanche_KS	2019	0	0	0	0.752959	0.0251545	0.0084661	56.6	69.9	43.4	29.34
Cowley	KS	Cowley_KS	2019	0	0	0	0.593646	0.0465012	0.130672	56.3	66.9	45.6	57.53
Crawford	KS	Crawford_KS	2019	1	0	1	0.399628	0.068549	0.280996	56.5	66.3	46.6	66.51
Decatur	KS	Decatur_KS	2019	0	0	0	0.392394	0.0313637	0.251297	50.9	63.7	38.1	26.2
Dickinson	KS	Dickinson_KS	2019	1	0	1	0.334854	0.0455036	0.239257	54.3	65	43.6	39.4
Doniphan	KS	Doniphan_KS	2019	1	0	1	0.0959021	0.0469598	0.572666	52.5	62.4	42.5	44.71
Douglas	KS	Douglas_KS	2019	1	1	1	0.307151	0.11039	0.208375	54.4	64.3	44.6	54.23
Edwards	KS	Edwards_KS	2019	0	0	0	0.25919	0.0393832	0.231034	54.4	67	41.7	27.81
Elk	KS	Elk_KS	2019	0	0	0	0.735758	0.0269396	0.0493826	55.9	66	45.8	50.14
Ellis	KS	Ellis_KS	2019	0	0	0	0.523832	0.0482044	0.0297957	52.9	65.6	40.1	32.09
Ellsworth	KS	Ellsworth_KS	2019	0	0	0	0.561391	0.036537	0.0617353	54	65.6	42.4	34.26
Finney	KS	Finney_KS	2019	0	0	0	0.293724	0.0382301	0.215938	53.5	67.7	39.3	16.83
Ford	KS	Ford_KS	2019	0	0	0	0.265987	0.0422976	0.0908899	54.6	68	41.2	25.13
Franklin	KS	Franklin_KS	2019	1	0	1	0.339001	0.0568778	0.310452	54.7	64.2	45.3	56.45
Geary	KS	Geary_KS	2019	1	0	1	0.527137	0.0690423	0.109544	53.9	64	43.7	41.84
Gove	KS	Gove_KS	2019	0	0	0	0.455039	0.031361	0.206912	52.2	65.4	38.9	23.31
Graham	KS	Graham_KS	2019	0	0	0	0.499208	0.0301118	0.134009	52	64.8	39.2	27.58
Grant	KS	Grant_KS	2019	0	0	0	0.113595	0.0390811	0.236545	54.2	68.6	39.9	16.93
Gray	KS	Gray_KS	2019	0	0	0	0.206161	0.0320746	0.23254	54	67.8	40.2	20.56
Greeley	KS	Greeley_KS	2019	0	0	0	0.11833	0.0276224	0.151993	51.7	66.3	37	18.97
Greenwood	KS	Greenwood_KS	2019	0	0	0	0.790319	0.0282287	0.0508503	55.1	65.3	45	55.41
Hamilton	KS	Hamilton_KS	2019	0	0	0	0.198902	0.0244661	0.0850665	53	68	37.9	16.71
Harper	KS	Harper_KS	2019	0	0	0	0.373755	0.0404098	0.0331985	56.8	68.3	45.3	40.45
Harvey	KS	Harvey_KS	2019	1	0	1	0.172798	0.064972	0.439274	55.7	66.9	44.4	41.71
Haskell	KS	Haskell_KS	2019	0	0	0	0.0924011	0.0469635	0.366373	54.3	68.3	40.2	18.56
Hodgeman	KS	Hodgeman_KS	2019	0	0	0	0.483953	0.030703	0.0489316	54.2	67.7	40.8	22.91
Jackson	KS	Jackson_KS	2019	1	0	1	0.474899	0.040735	0.209889	52.7	62.7	42.6	46.73
Jefferson	KS	Jefferson_KS	2019	1	1	1	0.291296	0.05127	0.25464	53.7	63.5	43.9	49.41
Jewell	KS	Jewell_KS	2019	0	0	0	0.352617	0.0381712	0.312654	51.7	62.9	40.5	36.56
Johnson	KS	Johnson_KS	2019	1	1	1	0.205617	0.459994	0.130762	54.2	63.8	44.6	49.94
Kearny	KS	Kearny_KS	2019	0	0	0	0.258765	0.0320856	0.122742	53.4	68	38.7	16.56
Kingman	KS	Kingman_KS	2019	0	0	0	0.461283	0.0365585	0.0650038	55.5	67	44.1	37.44
Kiowa	KS	Kiowa_KS	2019	0	0	0	0.569811	0.0362689	0.0905224	55.2	67.9	42.4	28.92
Labette	KS	Labette_KS	2019	1	0	1	0.453923	0.0586747	0.276364	57.2	67.2	47.2	64.86
Lane	KS	Lane_KS	2019	0	0	0	0.366804	0.0243973	0.11051	52.8	66.4	39.1	19.66
Leavenworth	KS	Leavenworth_KS	2019	1	1	1	0.286286	0.0904701	0.175342	54.1	63.9	44.4	49.06
Lincoln	KS	Lincoln_KS	2019	0	0	0	0.488776	0.0324498	0.116101	53.5	65.4	41.6	32.31
Linn	KS	Linn_KS	2019	1	0	1	0.352021	0.0492681	0.222806	55.4	64.7	46	56.66
Logan	KS	Logan_KS	2019	0	0	0	0.461112	0.0220195	0.215546	52.1	65.8	38.3	21.99
Lyon	KS	Lyon_KS	2019	1	0	1	0.605849	0.0509358	0.204341	54.1	64.6	43.6	48.65
Marion	KS	Marion_KS	2019	1	0	1	0.397309	0.0414321	0.266285	51.3	66.2	40.5	45.38
Marshall	KS	Marshall_KS	2019	0	0	0	0.264463	0.0401432	0.499972	54.9	65.4	43.6	38.55
McPherson	KS	McPherson_KS	2019	0	0	0	0.257576	0.0540007	0.245705	54.6	62.1	43.8	42.18
Meade	KS	Meade_KS	2019	0	0	0	0.52241	0.0276349	0.168354	55.5	68.9	42	26.8
Miami	KS	Miami_KS	2019	1	0	1	0.414726	0.0651136	0.192978	54.6	64	45.3	51.04
Mitchell	KS	Mitchell_KS	2019	0	0	0	0.268867	0.0404629	0.213499	52.4	64	40.8	32.73
Montgomery	KS	Montgomery_KS	2019	0	0	0	0.422526	0.067324	0.193143	57.3	67.4	47.2	57.39
Morris	KS	Morris_KS	2019	0	0	0	0.631973	0.0352622	0.168277	53.6	64.2	43.1	43.85
Morton	KS	Morton_KS	2019	0	0	0	0.318841	0.0309973	0.117549	54.8	69.2	40.4	16.66
Nemaha	KS	Nemaha_KS	2019	1	0	1	0.257889	0.041206	0.521252	51.2	61.4	41.1	47.62
Neosho	KS	Neosho_KS	2019	0	0	0	0.429862	0.0517418	0.260682	56.1	65.7	46.6	64.39
Ness	KS	Ness_KS	2019	0	0	0	0.495227	0.0318869	0.0463857	53.3	66.5	40.2	23.84
Norton	KS	Norton_KS	2019	0	0	0	0.466282	0.0359254	0.275735	50.8	63.5	38.1	26.4
Osage	KS	Osage_KS	2019	1	0	1	0.456956	0.0473413	0.242572	54.6	64.6	44.6	51.94
Osborne	KS	Osborne_KS	2019	0	0	0	0.473051	0.0326054	0.138159	52.3	64.5	40.2	31.78
Ottawa	KS	Ottawa_KS	2019	0	0	0	0.455138	0.0366167	0.180438	53.9	64.9	42.9	35.56
Pawnee	KS	Pawnee_KS	2019	0	0	0	0.201156	0.0427886	0.142901	53.5	65.8	41.2	28.09
Phillips	KS	Phillips_KS	2019	0	0	0	0.480449	0.0436288	0.192962	51.4	63.5	39.3	27.6
Pottawatomie	KS	Pottawatomie_KS	2019	1	0	1	0.590602	0.042988	0.14735	52.8	62.8	42.7	47.96
Pratt	KS	Pratt_KS	2019	1	0	1	0.278962	0.0415402	0.197802	54.9	66.8	42.9	28.5
Rawlins	KS	Rawlins_KS	2019	0	0	0	0.420025	0.0282598	0.198748	50.7	63.9	37.4	23.66
Reno	KS	Reno_KS	2019	0	0	0	0.345071	0.0596336	0.157251	55	66.4	43.5	34.46
Republic	KS	Republic_KS	2019	0	0	0	0.2344	0.041344	0.498088	51.8	62.6	41	38.83
Rice	KS	Rice_KS	2019	0	0	0	0.258223	0.0471504	0.179892	54.2	65.7	42.6	34.44
Riley	KS	Riley_KS	2019	1	0	1	0.501589	0.0745668	0.154077	53.4	63.7	43	45.76
Rooks	KS	Rooks_KS	2019	0	0	0	0.488001	0.0352576	0.0907606	52.2	64.8	39.7	29.31
Rush	KS	Rush_KS	2019	0	0	0	0.349713	0.0411164	0.0403464	53.1	65.6	40.6	32.94
Russell	KS	Russell_KS	2019	0	0	0	0.596288	0.040046	0.0357506	53.4	65.6	41.2	30.4
Saline	KS	Saline_KS	2019	0	0	0	0.405595	0.0678075	0.153847	54.7	65.8	43.5	37.7
Scott	KS	Scott_KS	2019	0	0	0	0.158769	0.0314362	0.281747	52.7	66.6	38.7	18.16
Sedgwick	KS	Sedgwick_KS	2019	1	1	1	0.209522	0.204267	0.24584	56.4	67.5	45.3	44.97
Seward	KS	Seward_KS	2019	0	0	0	0.110327	0.0455934	0.218844	55.3	69	41.6	21.8
Shawnee	KS	Shawnee_KS	2019	1	1	1	0.375767	0.167599	0.212087	54.2	64.5	43.9	46.9
Sheridan	KS	Sheridan_KS	2019	0	0	0	0.348323	0.0330501	0.330068	51.7	64.8	38.7	26.82
Sherman	KS	Sherman_KS	2019	0	0	0	0.244862	0.035278	0.331256	51	64.7	37.2	21.31
Smith	KS	Smith_KS	2019	0	0	0	0.367087	0.0368061	0.296732	51.4	63.2	39.6	30.05
Stafford	KS	Stafford_KS	2019	0	0	0	0.296601	0.0401725	0.167994	53.8	65.5	42.1	27.7
Stanton	KS	Stanton_KS	2019	0	0	0	0.196346	0.0285154	0.243482	54	68.7	39.4	15.51
Stevens	KS	Stevens_KS	2019	0	0	0	0.118994	0.039086	0.355262	55.1	69.1	41	19.84
Sumner	KS	Sumner_KS	2019	1	0	1	0.17669	0.0448086	0.247616	57	68	46.1	50.72
Thomas	KS	Thomas_KS	2019	0	0	0	0.155866	0.0374548	0.458817	51.1	64.7	37.6	25.15
Trego	KS	Trego_KS	2019	0	0	0	0.48644	0.0319327	0.0749853	52.4	65.3	39.6	24.64
Wabaunsee	KS	Wabaunsee_KS	2019	1	0	1	0.721545	0.0313979	0.117996	53.7	63.9	43.4	47.6
Wallace	KS	Wallace_KS	2019	0	0	0	0.486341	0.026195	0.189891	51.5	65.5	37.6	21.74
Washington	KS	Washington_KS	2019	1	0	1	0.350421	0.0396115	0.412739	51.6	62.3	40.9	42.72
Wichita	KS	Wichita_KS	2019	0	0	0	0.190224	0.031046	0.24949	52.2	66.5	38	16.85
Wilson	KS	Wilson_KS	2019	0	0	0	0.372899	0.0463585	0.313271	56.4	66	46.9	58.57
Woodson	KS	Woodson_KS	2019	0	0	0	0.541268	0.0354977	0.186612	55.5	65.1	45.8	55.52
Wyandotte	KS	Wyandotte_KS	2019	1	1	1	0.13287	0.494855	0.0367711	54.4	64.1	44.6	49.61
Adair	MO	Adair _MO	2019	1	0	1	0.292287	0.0518148	0.162532	51.2	63.2	41.3	53.32
Andrew	MO	Andrew_MO	2019	1	1		0.198174	0.0556246	0.446218	51.7	64.2	41.7	47.55
Atchison	MO	Atchison_MO	2019		0		0.0673116	0.0422505	0.594716	51.1	63.9	41.2	39.78
Audrain	MO	Audrain _MO	2019	1	1	0	0.127749	0.0466816	0.587859	53.5	63.9	43.9	44.33
Barry	MO	Barry _MO	2019	1	1	1	0.374797	0.0545961	0.0160076	57	68.4	46.6	64.85
Barton	MO	Barton _MO	2019	1	0	1	0.295646	0.0425969	0.291981	56.3	68	46.3	63.16
Bates	MO	Bates_MO	2019		0		0.327016	0.0382889	0.321831	55.5	67.2	45.7	61.63
Benton	MO	Benton_MO	2019		0		0.221407	0.0512714	0.0749038	55.3	66.7	45.4	52.17
Bollinger	MO	Bollinger_MO	2019		0		0.138777	0.0330241	0.0957176	56.8	67.5	46.3	62.01
Boone	MO	Boone _MO	2019	1	1	1	0.202279	0.103593	0.136034	54.6	64.9	45	45.47
Buchanan	MO	Buchanan _MO	2019	1	0	1	0.161812	0.122879	0.355447	52.6	64.8	42.5	47.14
Butler	MO	Butler _MO	2019	1	1	1	0.0580213	0.057945	0.285439	58.5	69.3	48.2	65.69
Caldwell	MO	Caldwell_MO	2019		0		0.335042	0.0449917	0.264577	52.2	64.3	42.6	51.96
Callaway	MO	Callaway _MO	2019	1	1	1	0.187962	0.0521368	0.145097	54.8	65.6	44.9	44.93
Camden	MO	Camden_MO	2019	1	1		0.138457	0.0814075	0.00139615	57	68.1	46.6	49.7
Cape Girardeau	MO	Cape Girardeau _MO	2019	1	1	0	0.170826	0.0948221	0.221225	57.2	67.8	46.9	61.74
Carroll	MO	Carroll_MO	2019		0		0.198699	0.0419983	0.308815	53	64.1	43.6	51.76
Carter	MO	Carter_MO	2019		0		0.057135	0.0365771	0.000503734	57.2	68.9	46.2	62.16
Cass	MO	Cass_MO	2019	1	1		0.370628	0.108648	0.239828	54.7	66	45.1	55.98
Cedar	MO	Cedar _MO	2019	0	0	0	0.344653	0.0419609	0.0335238	56.5	67.9	46.4	57.45
Chariton	MO	Chariton _MO	2019	1	0	1	0.186351	0.0402715	0.33679	53.4	64.2	44	50.01
Christian	MO	Christian _MO	2019	1	1	0	0.361057	0.0806973	0.00516873	56.4	67.5	45.6	55.41
Clark	MO	Clark_MO	2019		0		0.135911	0.0369815	0.317409	51.1	61.9	41.8	50.26
Clay	MO	Clay _MO	2019	1	1	1	0.296146	0.26211	0.13231	53.5	64.8	43.7	47.3
Clinton	MO	Clinton_MO	2019	1	1		0.310411	0.0569793	0.375935	52.1	64.2	42.2	50.1
Cole	MO	Cole _MO	2019	1	1	1	0.220904	0.100121	0.0462179	55.9	66.9	46.1	45.59
Cooper	MO	Cooper _MO	2019	1	0	1	0.187903	0.0429537	0.316346	54.4	65.7	44.7	46.34
Crawford	MO	Crawford_MO	2019	1	1		0.146706	0.0437821	0.00190784	54.8	66.9	43.4	51.54
Dade	MO	Dade_MO	2019		0		0.442924	0.036079	0.104101	56.6	68.1	46.3	57.06
Dallas	MO	Dallas _MO	2019	1	0	1	0.362145	0.0424674	0.00758346	55.8	67.2	45.2	54.39
Daviess	MO	Daviess_MO	2019		0		0.288742	0.0437206	0.324644	51.5	63.6	41.6	54.63
DeKalb	MO	DeKalb_MO	2019		0		0.331694	0.0491049	0.341909	51.3	63.9	41.2	54.34
Dent	MO	Dent_MO	2019		0		0.215163	0.0350948	0.000773667	54.9	66.5	44.3	54.67
Douglas	MO	Douglas_MO	2019		0		0.276012	0.0343592	0.0010035	56.5	67.9	45.6	58.83
Dunklin	MO	Dunklin _MO	2019		0		0.0090623	0.0645956	0.317537	60.2	69.9	50.3	67.51
Franklin	MO	Franklin _MO	2019	1	1	1	0.137166	0.0768797	0.0623162	55.3	66.7	44.6	52.74
Gasconade	MO	Gasconade_MO	2019		0		0.132924	0.0417654	0.0391736	55.1	66.3	44.6	47.53
Gentry	MO	Gentry _MO	2019	1	0	1	0.310525	0.0425937	0.297999	51	63.5	40.9	50.07
Greene	MO	Greene _MO	2019	1	1	1	0.452435	0.190679	0.0124294	56.3	67.5	45.9	54.86
Grundy	MO	Grundy_MO	2019		0		0.263918	0.0467485	0.354742	51.4	62.9	41.9	53.46
Harrison	MO	Harrison _MO	2019	0	0	0	0.344049	0.0413273	0.26001	50.7	62.8	40.8	52.24
Henry	MO	Henry _MO	2019	0	0	0	0.311547	0.0437113	0.168441	55.4	66.6	45.7	50.68
Hickory	MO	Hickory _MO	2019	1	0	1	0.279483	0.0393667	0.0192276	55.9	67	46	52.94
Holt	MO	Holt _MO	2019	1	0	1	0.05621	0.0453523	0.406956	52	64.5	42.1	44.35
Howard	MO	Howard_MO	2019	1	1		0.18068	0.0364382	0.22623	54.3	64.9	44.9	46.22
Howell	MO	Howell _MO	2019	1	1	0	0.370881	0.0459199	0.00263875	57.1	68.3	46.3	56.59
Iron	MO	Iron_MO	2019	1	1		0.0692809	0.0310353	0.00166716	54.9	66.8	43.5	58.9
Jackson	MO	Jackson _MO	2019	1	1	1	0.169416	0.403671	0.123004	54.2	65.3	44.7	51.01
Jasper	MO	Jasper_MO	2019	1	1		0.354302	0.11648	0.151315	57.1	68.9	47	62.44
Jefferson	MO	Jefferson _MO	2019	1	0	1	0.0635365	0.140591	0.0221745	56.3	67.4	46	54.05
Johnson	MO	Johnson_MO	2019		0		0.344302	0.0621072	0.220723	54.6	65.7	45	46.85
Knox	MO	Knox _MO	2019	0	0	0	0.19698	0.0349854	0.385198	51.2	62.6	41.3	53.87
Laclede	MO	Laclede_MO	2019	1	1		0.326767	0.0485851	0.00632317	56.6	67.3	46.2	53.3
Lafayette	MO	Lafayette _MO	2019	0	0	0	0.16928	0.0596268	0.503982	53.9	65.1	44.2	46.02
Lawrence	MO	Lawrence _MO	2019	1	0	1	0.531009	0.0624378	0.0554475	56.5	67.8	46.3	61.08
Lewis	MO	Lewis_MO	2019		0		0.136803	0.0396314	0.376013	51.8	62.3	42.4	50.22
Lincoln	MO	Lincoln_MO	2019		0		0.136958	0.0634677	0.212296	54.3	65	44.4	49.31
Linn	MO	Linn _MO	2019	1	0	1	0.316971	0.0456943	0.249696	52	63.1	42.6	52.9
Livingston	MO	Livingston_MO	2019		0		0.199027	0.0438738	0.351098	52.2	63.4	42.9	55.06
Macon	MO	Macon_MO	2019		0		0.267473	0.0434351	0.228759	52.4	63.5	42.8	53.83
Madison	MO	Madison_MO	2019	1	1		0.112232	0.0354961	0.00579466	55.5	66.7	44.6	60.97
Maries	MO	Maries_MO	2019		0		0.271615	0.0318637	0.0146182	56.2	67.1	45.9	46.75
Marion	MO	Marion _MO	2019	1	0	1	0.126028	0.0633602	0.3473	52.5	63.2	43	46.7
McDonald	MO	McDonald _MO	2019	1	0	1	0.289741	0.0539378	0.0048103	58.4	69.9	47.9	70.66
Mercer	MO	Mercer_MO	2019		0		0.323986	0.0362754	0.178347	50.2	61.9	40.4	50.01
Miller	MO	Miller _MO	2019	1	0	1	0.221819	0.0518424	0.0163864	56.9	67.9	46.7	46.57
Mississippi	MO	Mississippi _MO	2019	1	0	1	0.00239348	0.0469177	0.537538	58.9	68.7	48.7	64.03
Moniteau	MO	Moniteau_MO	2019		0		0.344474	0.0479116	0.135626	55.1	66.1	45.4	44.63
Monroe	MO	Monroe_MO	2019		0		0.187622	0.0342445	0.335504	53.2	63.5	43.7	44.52
Montgomery	MO	Montgomery_MO	2019	1	1		0.106118	0.045527	0.320166	54.3	65.2	44.3	47.87
Morgan	MO	Morgan _MO	2019	1	0	1	0.227114	0.054208	0.054534	55.1	66.6	45	47.2
New Madrid	MO	New Madrid _MO	2019	0	0	0	0.00119335	0.0442197	0.46509	59.3	69	49.4	65.19
Newton	MO	Newton_MO	2019	1	1		0.434006	0.0769843	0.0294513	58	69.4	47.8	66.1
Nodaway	MO	Nodaway_MO	2019	1	1		0.245576	0.0453232	0.496512	50.9	63.2	41.2	44.5
Oregon	MO	Oregon _MO	2019	1	0	1	0.249159	0.0278991	0.000199373	57.9	69.3	46.8	60.51
Osage	MO	Osage_MO	2019		0		0.196669	0.0445751	0.0405524	55.8	66.9	45.5	46.01
Ozark	MO	Ozark_MO	2019		0		0.266281	0.0343741	0.000327544	57.2	68.7	46.2	59.4
Pemiscot	MO	Pemiscot _MO	2019	1	0	1	0.000478074	0.0522981	0.467651	60.5	69.8	50.7	65.32
Perry	MO	Perry_MO	2019	0	0	0	0.13515	0.0555082	0.177304	56.3	66.6	46.1	55.74
Pettis	MO	Pettis_MO	2019		0		0.255472	0.0563692	0.354859	54.2	65.8	44.4	47.8
Phelps	MO	Phelps_MO	2019	1	1		0.177884	0.0544488	0.00246656	56	67.1	45.4	49.29
Pike	MO	Pike_MO	2019		0		0.119774	0.0405449	0.268955	53.4	63.9	43.8	46.45
Platte	MO	Platte _MO	2019	1	1	1	0.190432	0.142365	0.244007	53.7	65.3	43.9	49.46
Polk	MO	Polk_MO	2019		0		0.458856	0.0507837	0.0170431	56.3	67.6	45.9	53.26
Pulaski	MO	Pulaski_MO	2019		0		0.14921	0.0714757	0.00499542	57.3	67.9	46.9	51.28
Putnam	MO	Putnam_MO	2019		0		0.323973	0.0395391	0.139789	50	62.3	39.9	50.37
Ralls	MO	Ralls_MO	2019	1	1		0.127422	0.0449673	0.357865	53	63.6	43.5	42.95
Randolph	MO	Randolph _MO	2019	1	0	1	0.257359	0.0563627	0.227459	53.8	63.9	44.4	49.13
Ray	MO	Ray _MO	2019	1	0	1	0.263206	0.0498869	0.262336	53.2	64.6	43.5	47.72
Reynolds	MO	Reynolds_MO	2019		0		0.0478374	0.035007	0.000553913	55.6	67.7	44.2	61.09
Ripley	MO	Ripley_MO	2019		0		0.127927	0.0346252	0.0231642	58.1	69.4	47.2	64.6
Saline	MO	Saline _MO	2019	1	1	1	0.104838	0.0426985	0.523496	54	65	44.5	45.33
Schuyler	MO	Schuyler_MO	2019		0		0.326039	0.0430694	0.16184	50.6	62.5	40.8	52.78
Scotland	MO	Scotland_MO	2019	1	1		0.216143	0.0363831	0.373044	50.6	62.2	41.1	52.99
Scott	MO	Scott _MO	2019	1	1		0.0368521	0.0764688	0.498498	58.5	68.5	48.4	62.59
Shannon	MO	Shannon_MO	2019	1	1		0.0985701	0.0346818	0.000121076	56.7	68.2	45.8	60.13
Shelby	MO	Shelby _MO	2019	1	0	1	0.158735	0.0403939	0.474696	51.9	62.8	42.1	50.78
St. Charles	MO	St. Charles _MO	2019	1	1		0.0519053	0.226734	0.127034	55.5	66.3	45.5	54
St. Clair	MO	St. Clair_MO	2019		0		0.231403	0.0341679	0.100491	55.9	67.3	46	55.35
St. Francois	MO	St. Francois _MO	2019	1	0	1	0.172093	0.0884079	0.0139552	55.4	66.6	44.4	54.88
St. Louis	MO	St. Louis_MO	2019		0		0.0164585	0.635124	0.0137017	56.2	66.6	46.4	53.26
St. Louis City	MO	St. Louis City_MO	2019	1	1		0.00224506	0.912837	0.00103036	56	66.5	46.7	50.17
Ste. Genevieve	MO	Ste. Genevieve _MO	2019	1	0	1	0.113655	0.0413618	0.0544636	56.2	66.6	45.7	52.38
Stoddard	MO	Stoddard _MO	2019	1	0	1	0.0647668	0.0485637	0.429276	58.6	68.7	48.6	63.44
Stone	MO	Stone_MO	2019	1	1		0.224854	0.0707891	0.00157486	57.1	68.2	46.4	58.35
Sullivan	MO	Sullivan_MO	2019		0		0.387249	0.0348667	0.123236	50.9	62.4	41.2	49.24
Taney	MO	Taney _MO	2019	1	1	1	0.132788	0.0687514	0.000460628	57.4	68.5	46.1	59.26
Texas	MO	Texas_MO	2019		0		0.290111	0.0353413	0.00097859	55.9	66.6	45.6	53.41
Vernon	MO	Vernon _MO	2019	1	0	1	0.310203	0.0421582	0.233865	55.8	67.6	46	63.92
Warren	MO	Warren_MO	2019		0		0.0764919	0.0629719	0.138982	55	66	44.6	53.08
Washington	MO	Washington_MO	2019		0		0.0811377	0.0465142	0.00162471	55.1	66.9	43.7	56.05
Wayne	MO	Wayne_MO	2019		0		0.0709615	0.0320746	0.00725793	56.9	68.3	46.2	62.02
Webster	MO	Webster _MO	2019	1	0	1	0.417391	0.0565906	0.0075105	55.5	66.5	45	55.78
Worth	MO	Worth_MO	2019		0		0.365426	0.0372259	0.202262	50.5	62.7	40.7	46.97
Wright	MO	Wright_MO	2019		0		0.384156	0.0427506	0.00192024	55.7	66.6	45.3	55.06
Adams	NE	Adams_NE	2019	1	0	1	0.114942	0.0614655	0.75973	49.7	60.5	38.9	36.08
Antelope	NE	Antelope_NE	2019	0	0	0	0.22125	0.0383975	0.614883	46.4	56.7	36.1	30.73
Arthur	NE	Arthur_NE	2019	0	0	0	0.942465	0.00348849	0.0083474	46.6	59	34.1	23.32
Banner	NE	Banner_NE	2019	0	0	0	0.686352	0.0246296	0.0539629	46	59.3	32.7	22.84
Blaine	NE	Blaine_NE	2019	0	0	0	0.926036	0.00413387	0.00994456	46.6	58.5	34.7	36.89
Boone	NE	Boone_NE	2019	0	0	0	0.242375	0.0347318	0.64041	47.4	57.7	37	32.25
Box Butte	NE	Box Butte_NE	2019	0	0	0	0.490207	0.024961	0.159815	44.9	57.7	32.1	21.14
Boyd	NE	Boyd_NE	2019	0	0	0	0.606831	0.0283684	0.147528	46.1	56.1	36.1	34.82
Brown	NE	Brown_NE	2019	0	0	0	0.80589	0.0107083	0.0663472	46.4	58	34.7	34.79
Buffalo	NE	Buffalo_NE	2019	1	0	1	0.356955	0.0560958	0.471388	48.6	59.9	37.4	38.83
Burt	NE	Burt_NE	2019	1	0	1	0.0729782	0.0383531	0.746946	48	57.9	38.2	34.23
Butler	NE	Butler_NE	2019	1	0	1	0.12887	0.0431243	0.72687	48.9	59.1	38.7	34.95
Cass	NE	Cass_NE	2019	1	1	1	0.0727657	0.0545154	0.699978	50	59.7	40.3	41.07
Cedar	NE	Cedar_NE	2019	0	0	0	0.173215	0.0393014	0.66445	45.9	55.9	35.9	32.62
Chase	NE	Chase_NE	2019	0	0	0	0.473549	0.027388	0.345914	49.4	63.1	35.6	19.46
Cherry	NE	Cherry_NE	2019	0	0	0	0.88374	0.00430606	0.00592109	45.4	57.5	33.3	32.24
Cheyenne	NE	Cheyenne_NE	2019	0	0	0	0.370912	0.0330023	0.111578	47	60	34	22.72
Clay	NE	Clay_NE	2019	1	0	1	0.145238	0.0535627	0.745237	50	60.5	39.5	35.89
Colfax	NE	Colfax_NE	2019	1	0	1	0.0973038	0.0452193	0.715785	48.3	58.5	38.2	31.13
Cuming	NE	Cuming_NE	2019	1	0	1	0.0747555	0.0424185	0.778923	47.3	57.6	37.1	31.31
Custer	NE	Custer_NE	2019	0	0	0	0.699575	0.0221216	0.200274	47.1	58.9	35.3	35.41
Dakota	NE	Dakota_NE	2019	1	0	1	0.0793925	0.0636728	0.705755	46.7	56.9	36.5	32.59
Dawes	NE	Dawes_NE	2019	0	0	0	0.736855	0.0163985	0.0121701	45.1	57.3	33	21.73
Dawson	NE	Dawson_NE	2019	1	1	1	0.421206	0.043745	0.410651	48.4	60.4	36.4	31.55
Deuel	NE	Deuel_NE	2019	0	0	0	0.274689	0.0334493	0.217343	47.5	60.5	34.5	23.86
Dixon	NE	Dixon_NE	2019	0	0	0	0.131945	0.0390607	0.688134	46	56	35.9	31.28
Dodge	NE	Dodge_NE	2019	1	1	1	0.0553218	0.0641233	0.744	48.6	58.6	38.7	36.05
Douglas	NE	Douglas_NE	2019	1	1	1	0.102609	0.479079	0.247156	49.9	59.4	40.4	40.2
Dundy	NE	Dundy_NE	2019	0	0	0	0.623556	0.0177046	0.200393	50.2	64.2	36.2	17.61
Fillmore	NE	Fillmore_NE	2019	1	0	1	0.062515	0.0442581	0.840235	50	60.3	39.6	38.69
Franklin	NE	Franklin_NE	2019	0	0	0	0.455278	0.0323125	0.426001	50.6	62.1	39	33.55
Frontier	NE	Frontier_NE	2019	0	0	0	0.591238	0.0250175	0.243925	49.5	62.2	36.7	29.04
Furnas	NE	Furnas_NE	2019	1	0	1	0.382562	0.0353478	0.395914	50.2	62.8	37.7	28.72
Gage	NE	Gage_NE	2019	1	0	1	0.161407	0.0476822	0.674026	50.5	61.1	39.9	42.26
Garden	NE	Garden_NE	2019	0	0	0	0.796126	0.0119516	0.0461059	46.3	59.2	33.3	23.78
Garfield	NE	Garfield_NE	2019	0	0	0	0.85044	0.0132757	0.040248	46.5	57.6	35.5	37.69
Gosper	NE	Gosper_NE	2019	0	0	0	0.433477	0.0315641	0.426767	49.1	61.2	37.1	31.13
Grant	NE	Grant_NE	2019	0	0	0	0.898616	0.0043762	0.000164978	45.3	58.1	32.5	25.15
Greeley	NE	Greeley_NE	2019	0	0	0	0.575953	0.0247947	0.332597	47.4	58.1	36.7	36.83
Hall	NE	Hall_NE	2019	1	0	1	0.162098	0.0870146	0.633948	49.2	60	38.4	39.02
Hamilton	NE	Hamilton_NE	2019	1	1	1	0.0677772	0.0462876	0.821488	49.6	60	39.2	38.41
Harlan	NE	Harlan_NE	2019	0	0	0	0.332464	0.0377571	0.465242	50.5	62.2	38.7	31.56
Hayes	NE	Hayes_NE	2019	0	0	0	0.60947	0.0189122	0.226657	49.1	62.1	36.1	25.04
Hitchcock	NE	Hitchcock_NE	2019	0	0	0	0.487495	0.0278967	0.204227	50.3	63.6	36.9	22.07
Holt	NE	Holt_NE	2019	0	0	0	0.660502	0.0235405	0.167905	45.8	56.4	35.2	35.77
Hooker	NE	Hooker_NE	2019	0	0	0	0.975927	0.00293161	0.000194257	45.4	58.1	32.8	29.92
Howard	NE	Howard_NE	2019	1	0	1	0.425085	0.0371796	0.40339	48.7	59.5	37.8	39.8
Jefferson	NE	Jefferson_NE	2019	1	1	1	0.25854	0.0415246	0.577062	50.9	61.5	40.2	42.37
Johnson	NE	Johnson_NE	2019	1	0	1	0.277035	0.0423578	0.514758	50.4	60.5	40.3	41.86
Kearney	NE	Kearney_NE	2019	1	0	1	0.119172	0.0413637	0.784783	49.3	60.2	38.4	35.74
Keith	NE	Keith_NE	2019	0	0	0	0.593198	0.0242481	0.212614	48	60.3	35.6	23.34
Keya Paha	NE	Keya Paha_NE	2019	0	0	0	0.728647	0.0244454	0.0469563	45.9	57.4	34.4	33.98
Kimball	NE	Kimball_NE	2019	0	0	0	0.575715	0.0245316	0.0687412	45.5	59.2	31.7	22.18
Knox	NE	Knox_NE	2019	0	0	0	0.412942	0.0321737	0.322655	46.3	56.4	36.2	32.94
Lancaster	NE	Lancaster_NE	2019	1	1	1	0.200791	0.135516	0.53269	50.2	60.5	39.9	40.41
Lincoln	NE	Lincoln_NE	2019	1	1	1	0.708814	0.024357	0.166824	48	60.4	35.4	29.16
Logan	NE	Logan_NE	2019	0	0	0	0.833748	0.0113359	0.0908117	46.6	58.8	34.4	34.54
Loup	NE	Loup_NE	2019	0	0	0	0.894895	0.0102844	0.0278654	46.4	57.8	35.1	37.07
Madison	NE	Madison_NE	2019	1	0	1	0.135069	0.0605645	0.682587	46.4	58.8	34.1	28.62
McPherson	NE	McPherson_NE	2019	0	0	0	0.953513	0.00345276	0.0110719	47.1	57.4	36.9	29.85
Merrick	NE	Merrick_NE	2019	1	0	1	0.212874	0.0468633	0.536748	49.4	60.1	38.6	37.75
Morrill	NE	Morrill_NE	2019	0	0	0	0.750339	0.0167788	0.0864384	46.6	59.9	33.3	22.47
Nance	NE	Nance_NE	2019	1	0	1	0.308956	0.03283	0.447646	48.6	59.1	38.1	32.9
Nemaha	NE	Nemaha_NE	2019	1	0	1	0.0964167	0.0429025	0.63737	51	60.9	41.1	40.93
Nuckolls	NE	Nuckolls_NE	2019	0	0	0	0.298493	0.0377813	0.552138	50.8	61.7	39.9	38.79
Otoe	NE	Otoe_NE	2019	1	1	1	0.1135	0.0487054	0.690214	50.2	60.1	40.3	40.73
Pawnee	NE	Pawnee_NE	2019	1	0	1	0.306256	0.0347456	0.469672	50.8	61.1	40.5	43.23
Perkins	NE	Perkins_NE	2019	0	0	0	0.189892	0.0318995	0.519953	48.3	61.2	35.4	22.47
Phelps	NE	Phelps_NE	2019	1	0	1	0.122929	0.0458985	0.780713	49.1	60.5	37.6	32.82
Pierce	NE	Pierce_NE	2019	0	0	0	0.178774	0.0415072	0.666969	46.3	56.5	36.2	31.06
Platte	NE	Platte_NE	2019	1	0	1	0.10376	0.0548945	0.736333	48.3	58.6	37.9	30.14
Polk	NE	Polk_NE	2019	1	0	1	0.120374	0.0399767	0.753737	49.2	59.8	38.7	35.41
Red Willow	NE	Red Willow_NE	2019	0	0	0	0.428705	0.034598	0.290459	50.6	63.6	37.5	23.58
Richardson	NE	Richardson_NE	2019	1	0	1	0.141887	0.0384146	0.616495	51.8	61.9	41.7	42.14
Rock	NE	Rock_NE	2019	0	0	0	0.772385	0.0112489	0.060748	45.8	57.1	34.6	35.84
Saline	NE	Saline_NE	2019	1	0	1	0.128222	0.047431	0.716244	49.9	60.5	39.3	42.26
Sarpy	NE	Sarpy_NE	2019	1	1	1	0.105646	0.251019	0.422089	50.1	59.7	40.5	41.28
Saunders	NE	Saunders_NE	2019	1	1	1	0.10822	0.0465299	0.73093	49.7	59.5	39.9	39
Scotts Bluff	NE	Scotts Bluff_NE	2019	1	0	1	0.468714	0.0555523	0.181286	46.8	60.8	32.8	19.04
Seward	NE	Seward_NE	2019	1	1	1	0.146229	0.0476685	0.701568	49.4	59.8	38.9	38.5
Sheridan	NE	Sheridan_NE	2019	0	0	0	0.771939	0.0139011	0.0379428	44.7	56.8	32.6	24.3
Sherman	NE	Sherman_NE	2019	0	0	0	0.558576	0.0359107	0.307081	48.3	59.5	37.1	38.1
Sioux	NE	Sioux_NE	2019	0	0	0	0.908126	0.00738778	0.0122331	44	57.2	30.8	20.37
Stanton	NE	Stanton_NE	2019	0	0	0	0.188269	0.0370938	0.639929	47.2	57.5	36.9	29.78
Thayer	NE	Thayer_NE	2019	1	0	1	0.172332	0.0428892	0.692406	50.9	61.5	40.2	40.9
Thomas	NE	Thomas_NE	2019	1	0	1	0.956449	0.00366746	0.00127335	46.4	58.7	34	35.64
Thurston	NE	Thurston_NE	2019	1	0	1	0.079423	0.0398853	0.712676	46.9	57	36.9	32.3
Valley	NE	Valley_NE	2019	0	0	0	0.556761	0.0323559	0.279711	47.4	58.4	36.3	37.8
Washington	NE	Washington_NE	2019	1	1	1	0.111893	0.0540842	0.632954	49.1	58.6	39.7	38.55
Wayne	NE	Wayne_NE	2019	1	0	1	0.0776397	0.0441335	0.807345	46.4	56.7	36	30.92
Webster	NE	Webster_NE	2019	0	0	0	0.4045	0.0356822	0.427949	50.5	62	39	36.2
Wheeler	NE	Wheeler_NE	2019	0	0	0	0.731055	0.0127167	0.140339	46.8	57.6	35.9	35.76
York	NE	York_NE	2019	1	0	1	0.0496041	0.0509694	0.84704	49.5	59.9	39	37.94
Adair	IA	Adair_IA	2020		0		0.218898	0.044196	0.623727	49.9	60.9	39	23.67
Adams	IA	Adams_IA	2020	1	0	1	0.280012	0.0401453	0.539169	50.6	61.7	39.5	26.54
Allamakee	IA	Allamakee_IA	2020	1	0	1	0.230268	0.0403961	0.247234	47.1	56.7	37.5	34.88
Appanoose	IA	Appanoose_IA	2020	1	0	1	0.358886	0.0465186	0.226781	51.3	62.1	40.5	34.54
Audubon	IA	Audubon_IA	2020	1	0	1	0.139023	0.042688	0.765059	49.4	60.4	38.4	21.36
Benton	IA	Benton_IA	2020	1	1	1	0.0938886	0.0562518	0.759415	48	58.3	37.7	34.55
Black Hawk	IA	Black Hawk_IA	2020	1	1	1	0.0773889	0.13058	0.680275	48.5	58.9	38	36.73
Boone	IA	Boone_IA	2020	1	1	1	0.0729847	0.0588789	0.728987	49.7	60.3	39	24.16
Bremer	IA	Bremer_IA	2020	1	0	1	0.0902632	0.0651199	0.705404	47.7	58.2	37.2	36.66
Buchanan	IA	Buchanan_IA	2020	1	0	1	0.0807271	0.0576786	0.774733	47.2	57.6	36.9	36.9
Buena Vista	IA	Buena Vista_IA	2020		0		0.0599068	0.0535511	0.829936	48	58.2	37.9	22.89
Butler	IA	Butler_IA	2020	1	1	1	0.0958953	0.0489873	0.755125	47.9	58.3	37.5	33.46
Calhoun	IA	Calhoun_IA	2020		0		0.0512671	0.0508851	0.855187	48.9	59.7	38.1	22.95
Carroll	IA	Carroll_IA	2020	1	0	1	0.0675239	0.0568444	0.831061	49.5	60.3	38.7	21.67
Cass	IA	Cass_IA	2020		0		0.168013	0.0507753	0.714752	50.3	61.5	39.2	21.93
Cedar	IA	Cedar_IA	2020	1	1	1	0.0979199	0.0519445	0.733307	49.5	59.2	39.8	38.52
Cerro Gordo	IA	Cerro Gordo_IA	2020	1	1	1	0.0796969	0.0783288	0.76081	46.9	57.1	36.8	29.57
Cherokee	IA	Cherokee_IA	2020	1	0	1	0.108884	0.0484836	0.77011	48.1	58.7	37.5	23.16
Chickasaw	IA	Chickasaw_IA	2020	1	0	1	0.0917443	0.0505318	0.748118	46.5	56.7	36.2	35.72
Clarke	IA	Clarke_IA	2020		0		0.401165	0.0432291	0.254552	51.1	61.6	40.6	30.22
Clay	IA	Clay_IA	2020		0		0.0883261	0.0506864	0.755398	47.5	58.2	36.8	20.69
Clayton	IA	Clayton_IA	2020	1	1	1	0.180705	0.0429696	0.388171	47.4	57.3	37.5	39.22
Clinton	IA	Clinton_IA	2020	1	0	1	0.0946719	0.0661635	0.680839	50.7	59.9	41.5	39.06
Crawford	IA	Crawford_IA	2020		0		0.106211	0.0475799	0.777441	49.5	60	39	22.64
Dallas	IA	Dallas_IA	2020	1	1	1	0.111416	0.0881272	0.630738	50.4	61	39.8	26.16
Davis	IA	Davis_IA	2020	1	0	1	0.354878	0.0403271	0.28461	51.3	61.5	41.2	34.95
Decatur	IA	Decatur_IA	2020	1	1		0.413006	0.0417672	0.22142	51.5	62.1	41	32.12
Delaware	IA	Delaware_IA	2020	1	1	1	0.112926	0.0513047	0.684465	47.6	57.5	37.7	38.06
Des Moines	IA	Des Moines_IA	2020	1	0	1	0.0900204	0.0999483	0.502192	51.8	61.2	42.3	32.65
Dickinson	IA	Dickinson_IA	2020		0		0.0925636	0.0614291	0.681956	46.6	57	36.1	21.62
Dubuque	IA	Dubuque_IA	2020	1	1	1	0.169539	0.0928557	0.447623	48.1	57.6	38.7	38.55
Emmet	IA	Emmet_IA	2020		0		0.0804303	0.0456519	0.781168	46.2	56.4	35.9	23.03
Fayette	IA	Fayette_IA	2020	1	0	1	0.139122	0.0513563	0.651839	46.6	57	36.2	36.54
Floyd	IA	Floyd_IA	2020	1	0	1	0.0877398	0.0570827	0.764113	47	57.1	37	32.56
Franklin	IA	Franklin_IA	2020	1	0	1	0.0534046	0.050166	0.843545	47.7	58.1	37.3	29.67
Fremont	IA	Fremont_IA	2020	1	1	1	0.082999	0.0470188	0.681	52.4	63.4	41.4	24.14
Greene	IA	Greene_IA	2020	1	1	1	0.0658029	0.0452951	0.810857	49.5	60.2	38.9	23.14
Grundy	IA	Grundy_IA	2020	1	0	1	0.0434709	0.0494765	0.886492	48.4	58.8	38.1	34.91
Guthrie	IA	Guthrie_IA	2020	1	0	1	0.213251	0.0452899	0.553714	50	60.9	39	22.28
Hamilton	IA	Hamilton_IA	2020	1	0	1	0.047188	0.0543376	0.840123	48.1	58.7	37.4	25.46
Hancock	IA	Hancock_IA	2020		0		0.0551923	0.0504601	0.843204	46.9	57.2	36.6	27.92
Hardin	IA	Hardin_IA	2020	1	0	1	0.0733824	0.057357	0.785685	48.4	58.9	37.8	29.67
Harrison	IA	Harrison_IA	2020	1	0	1	0.0994856	0.0468679	0.697691	50.6	61.5	39.7	21.46
Henry	IA	Henry_IA	2020	1	1	1	0.153539	0.0622872	0.53314	51	60.6	41.4	34.38
Howard	IA	Howard_IA	2020	1	0	1	0.106272	0.0446613	0.755425	45.5	55.8	35.3	32.64
Humboldt	IA	Humboldt_IA	2020	1	0	1	0.0381447	0.0478896	0.858729	47.9	58.5	37.2	25.24
Ida	IA	Ida_IA	2020	1	0	1	0.0851191	0.0458231	0.826246	48.8	59.1	38.5	23.21
Iowa	IA	Iowa_IA	2020	1	0	1	0.191628	0.0484086	0.601794	49.8	60.2	39.5	32.51
Jackson	IA	Jackson_IA	2020	1	1	1	0.209438	0.0456497	0.382637	49.7	58.9	40.5	38.43
Jasper	IA	Jasper_IA	2020	1	0	1	0.139573	0.0583759	0.692862	50.2	60.2	40.1	30.89
Jefferson	IA	Jefferson_IA	2020	1	0	1	0.201345	0.0550051	0.49357	50.2	59.9	40.5	36.26
Johnson	IA	Johnson_IA	2020	1	1	1	0.1528	0.103378	0.518235	49.6	59.6	39.5	35.71
Jones	IA	Jones_IA	2020	1	0	1	0.135571	0.049975	0.608416	49.1	58.5	39.7	36.86
Keokuk	IA	Keokuk_IA	2020	1	0	1	0.193236	0.0461575	0.595848	50.4	60.6	40.1	34.6
Kossuth	IA	Kossuth_IA	2020		0		0.0513058	0.0453524	0.846091	47	57.3	36.7	25.52
Lee	IA	Lee_IA	2020	1	1	1	0.130383	0.0664958	0.42215	52.1	61.5	42.7	34.5
Linn	IA	Linn_IA	2020	1	1	1	0.112367	0.149381	0.551408	48.6	58.8	38.4	36.57
Louisa	IA	Louisa_IA	2020	1	0	1	0.10396	0.0461522	0.562101	51.5	61.1	41.9	35.23
Lucas	IA	Lucas_IA	2020		0		0.357229	0.0430364	0.240006	51	61.4	40.6	33.17
Lyon	IA	Lyon_IA	2020		0		0.0778053	0.0462944	0.807696	47	57.9	36.2	18.71
Madison	IA	Madison_IA	2020	1	1	1	0.291577	0.0438116	0.406825	50.5	61.2	39.9	28.05
Mahaska	IA	Mahaska_IA	2020	1	0	1	0.165522	0.0575344	0.635232	50.6	60.8	40.4	34.16
Marion	IA	Marion_IA	2020	1	0	1	0.200693	0.0598252	0.410792	50.6	60.9	40.4	33.96
Marshall	IA	Marshall_IA	2020	1	1	1	0.0949494	0.0652732	0.755044	49.2	59.4	38.9	31.39
Mills	IA	Mills_IA	2020	1	0	1	0.113032	0.0524172	0.701799	51.9	62.9	40.9	22.84
Mitchell	IA	Mitchell_IA	2020	1	1	1	0.0645973	0.0504075	0.798603	46.1	56.2	36.1	30.2
Monona	IA	Monona_IA	2020		0		0.0974185	0.0457877	0.694458	49.9	60.7	39.1	21.67
Monroe	IA	Monroe_IA	2020		0		0.342438	0.0419852	0.199743	51.1	61.2	40.9	35.26
Montgomery	IA	Montgomery_IA	2020	1	0	1	0.168484	0.0497955	0.695117	51.4	62.4	40.3	24.63
Muscatine	IA	Muscatine_IA	2020	1	1	1	0.113847	0.0798145	0.580881	50.4	60.4	40.5	35.47
O'Brien	IA	O'Brien_IA	2020		0		0.0484121	0.0522799	0.849574	47.4	58.2	36.6	20.19
Osceola	IA	Osceola_IA	2020		0		0.0319132	0.0502765	0.851848	46.4	56.8	35.9	20.21
Page	IA	Page_IA	2020	1	0	1	0.165535	0.049459	0.674036	52.1	63	41.2	24.52
Palo Alto	IA	Palo Alto_IA	2020		0		0.0622601	0.0457336	0.796088	47.2	57.7	36.6	22.34
Plymouth	IA	Plymouth_IA	2020	1	1	1	0.104719	0.0504463	0.774767	48.7	59.6	37.8	18.93
Pocahontas	IA	Pocahontas_IA	2020		0		0.0313795	0.0461074	0.87958	47.8	58.5	37.2	22.97
Polk	IA	Polk_IA	2020	1	1	1	0.111991	0.299193	0.402297	50.5	60.4	40.5	28.75
Pottawattamie	IA	Pottawattamie_IA	2020	1	1	1	0.0989617	0.0797024	0.73358	51	62	40.1	21.53
Poweshiek	IA	Poweshiek_IA	2020	1	1	1	0.150003	0.0526641	0.716913	49.9	60.2	39.6	32.85
Ringgold	IA	Ringgold_IA	2020		0		0.418438	0.0393423	0.310799	51.2	61.7	40.8	32.81
Sac	IA	Sac_IA	2020	1	0	1	0.0610729	0.0514883	0.833305	49	59.5	38.6	21.8
Scott	IA	Scott_IA	2020	1	1	1	0.0755613	0.174077	0.593975	51.1	60.5	41.7	39.2
Shelby	IA	Shelby_IA	2020	1	1	1	0.073645	0.0451737	0.839304	49.9	60.7	39	21.88
Sioux	IA	Sioux_IA	2020		0		0.0442616	0.0620766	0.826782	47.6	58.4	36.8	17.5
Story	IA	Story_IA	2020	1	1	1	0.0720564	0.0914322	0.759736	49.5	59.9	39	26.1
Tama	IA	Tama_IA	2020	1	0	1	0.127501	0.0475339	0.691166	48.8	59.2	38.4	34.73
Taylor	IA	Taylor_IA	2020	1	1		0.262964	0.0411369	0.513338	51.4	62.1	40.8	29.2
Union	IA	Union_IA	2020	1	0	1	0.327356	0.0494611	0.416482	50.5	61.3	39.6	28.15
Van Buren	IA	Van Buren_IA	2020	1	0	1	0.234879	0.0408124	0.317035	50.9	60.5	41.3	32.99
Wapello	IA	Wapello_IA	2020	1	0	1	0.233766	0.0739766	0.393111	50.9	60.8	41.1	36.86
Warren	IA	Warren_IA	2020	1	1	1	0.2831	0.0627812	0.369726	51.1	61.4	40.7	32.5
Washington	IA	Washington_IA	2020	1	0	1	0.175907	0.0536778	0.588162	50.5	60.4	40.6	36.75
Wayne	IA	Wayne_IA	2020		0		0.358716	0.0391726	0.382849	51.1	61.7	40.4	33.49
Webster	IA	Webster_IA	2020	1	0	1	0.052542	0.062007	0.777515	48.4	59.1	37.7	24.63
Winnebago	IA	Winnebago_IA	2020		0		0.0649121	0.0511461	0.808273	46.2	56.1	36.2	28.11
Winneshiek	IA	Winneshiek_IA	2020	1	1	1	0.212807	0.0482708	0.511141	46.9	57	36.8	34.9
Woodbury	IA	Woodbury_IA	2020	1	1	1	0.124827	0.0818321	0.682004	49.4	60.2	38.6	21.61
Worth	IA	Worth_IA	2020	1	0	1	0.0730763	0.0495184	0.783816	46	56.1	36	30.42
Wright	IA	Wright_IA	2020		0		0.0553425	0.0495901	0.838822	47.4	57.9	36.8	26.99
Allen	KS	Allen_KS	2020	0	0	0	0.396628	0.0539558	0.334243	56.9	67.5	46.4	36.21
Anderson	KS	Anderson_KS	2020	0	0	0	0.391025	0.0424408	0.355276	56.2	66.7	45.8	34.47
Atchison	KS	Atchison_KS	2020	1	1	1	0.204583	0.0523425	0.49983	54.3	65.2	43.4	38.38
Barber	KS	Barber_KS	2020	0	0	0	0.699817	0.0215976	0.02475	57.6	70.6	44.6	27.77
Barton	KS	Barton_KS	2020	1	0	1	0.228299	0.0507444	0.11973	54.8	67.3	42.3	24.64
Bourbon	KS	Bourbon_KS	2020	1	0	1	0.513566	0.0464166	0.150093	57	67.5	46.6	39.98
Brown	KS	Brown_KS	2020	1	1	1	0.138756	0.0461663	0.684656	53.6	64.8	42.4	33.69
Butler	KS	Butler_KS	2020	1	0	1	0.636345	0.0478848	0.155229	57.1	68.4	45.7	34.59
Chase	KS	Chase_KS	2020	0	0	0	0.82598	0.0234307	0.058645	55.6	66.9	44.3	33.45
Chautauqua	KS	Chautauqua_KS	2020	0	0	0	0.669771	0.0257577	0.0308484	58.1	69.3	46.8	41.98
Cherokee	KS	Cherokee_KS	2020	1	1	1	0.30131	0.0577228	0.336045	58.5	69.1	47.8	48.62
Cheyenne	KS	Cheyenne_KS	2020	0	0	0	0.461059	0.0278725	0.156317	53.1	68.2	38.1	12.45
Clark	KS	Clark_KS	2020	0	0	0	0.737057	0.0314379	0.00334712	57.5	71.2	43.8	22.66
Clay	KS	Clay_KS	2020	0	0	0	0.317957	0.0400982	0.357362	55.3	66.8	43.9	29.4
Cloud	KS	Cloud_KS	2020	0	0	0	0.333349	0.0417172	0.334639	55.3	67.1	43.6	28.59
Coffey	KS	Coffey_KS	2020	0	0	0	0.479069	0.0430565	0.253347	56.2	67.2	45.3	30.87
Comanche	KS	Comanche_KS	2020	0	0	0	0.752785	0.0251545	0.00840793	57.7	71.3	44.1	25.42
Cowley	KS	Cowley_KS	2020	0	0	0	0.595026	0.0464586	0.127631	58	69.4	46.5	35.5
Crawford	KS	Crawford_KS	2020	1	0	1	0.402793	0.0685579	0.298462	57.7	68.3	47.1	44.56
Decatur	KS	Decatur_KS	2020	0	0	0	0.390359	0.0313199	0.256678	53.3	68	38.7	15.06
Dickinson	KS	Dickinson_KS	2020	1	0	1	0.330813	0.0455162	0.208377	56	67.5	44.6	29.81
Doniphan	KS	Doniphan_KS	2020	1	0	1	0.0948342	0.0470193	0.624516	54	64.9	43.2	39.71
Douglas	KS	Douglas_KS	2020	1	1	1	0.314165	0.110387	0.221712	55.7	66.2	45.2	35.73
Edwards	KS	Edwards_KS	2020	0	0	0	0.257917	0.0394048	0.226663	55.9	69.2	42.5	26.9
Elk	KS	Elk_KS	2020	0	0	0	0.736778	0.0269411	0.0495729	57.2	68.1	46.2	38.27
Ellis	KS	Ellis_KS	2020	0	0	0	0.52167	0.0482016	0.0214901	54.8	68.4	41.2	22.69
Ellsworth	KS	Ellsworth_KS	2020	0	0	0	0.559226	0.0364999	0.0558479	55.8	68.2	43.4	27.31
Finney	KS	Finney_KS	2020	0	0	0	0.291161	0.0382201	0.180611	55.6	70.5	40.8	15.81
Ford	KS	Ford_KS	2020	0	0	0	0.263904	0.0422925	0.0846736	56.3	70.1	42.5	24.17
Franklin	KS	Franklin_KS	2020	1	0	1	0.342269	0.0568819	0.319685	56.2	66.5	45.8	33.5
Geary	KS	Geary_KS	2020	1	0	1	0.526865	0.0690979	0.114505	55.5	66.3	44.6	33.61
Gove	KS	Gove_KS	2020	0	0	0	0.451572	0.0313273	0.213073	54.6	68.9	40.2	15.15
Graham	KS	Graham_KS	2020	0	0	0	0.50033	0.0301134	0.130054	54.3	68.3	40.2	16.23
Grant	KS	Grant_KS	2020	0	0	0	0.118457	0.0391091	0.180378	56.1	71	41.1	13.63
Gray	KS	Gray_KS	2020	0	0	0	0.206227	0.0320635	0.182026	55.9	70.1	41.5	18.48
Greeley	KS	Greeley_KS	2020	0	0	0	0.117603	0.0277071	0.12632	53.4	68.7	38.1	13.49
Greenwood	KS	Greenwood_KS	2020	0	0	0	0.79061	0.0282257	0.056863	56.5	67.5	45.5	36.05
Hamilton	KS	Hamilton_KS	2020	0	0	0	0.19932	0.0245222	0.0390723	55	70.9	39.1	12.62
Harper	KS	Harper_KS	2020	0	0	0	0.369916	0.0404151	0.0388189	57.9	69.8	45.9	30.32
Harvey	KS	Harvey_KS	2020	1	0	1	0.172554	0.0650436	0.415628	57.2	69.1	45.2	28.29
Haskell	KS	Haskell_KS	2020	0	0	0	0.0888468	0.0469381	0.31299	55.9	70.5	41.2	16.1
Hodgeman	KS	Hodgeman_KS	2020	0	0	0	0.482683	0.0304821	0.0352456	56.3	70.1	42.5	22.72
Jackson	KS	Jackson_KS	2020	1	0	1	0.478248	0.0407376	0.220287	54.2	65.2	43.2	33.07
Jefferson	KS	Jefferson_KS	2020	1	1	1	0.295969	0.0512606	0.274688	54.9	65.4	44.4	35.71
Jewell	KS	Jewell_KS	2020	0	0	0	0.351521	0.0381594	0.327021	54.1	66.3	41.8	23.11
Johnson	KS	Johnson_KS	2020	1	1	1	0.203715	0.460133	0.13534	55.5	65.7	45.4	36.43
Kearny	KS	Kearny_KS	2020	0	0	0	0.263158	0.0320936	0.0925268	55.6	70.6	40.5	15.97
Kingman	KS	Kingman_KS	2020	0	0	0	0.458539	0.0365598	0.0540919	56.8	68.9	44.8	30.12
Kiowa	KS	Kiowa_KS	2020	0	0	0	0.569337	0.036265	0.0946966	56.5	70	43.1	26.42
Labette	KS	Labette_KS	2020	1	0	1	0.459117	0.0586979	0.267549	58.3	69.1	47.5	48.89
Lane	KS	Lane_KS	2020	0	0	0	0.366204	0.0243674	0.0916478	55.2	69.7	40.6	17.37
Leavenworth	KS	Leavenworth_KS	2020	1	1	1	0.292434	0.0905221	0.203419	55.3	65.7	45	35.7
Lincoln	KS	Lincoln_KS	2020	0	0	0	0.485235	0.0324505	0.105818	55.3	68.1	42.6	26.75
Linn	KS	Linn_KS	2020	1	0	1	0.356646	0.0492653	0.232813	56.5	66.9	46.2	37.03
Logan	KS	Logan_KS	2020	0	0	0	0.459546	0.0220537	0.221584	54.4	69.3	39.4	13.91
Lyon	KS	Lyon_KS	2020	1	0	1	0.605137	0.0509597	0.208974	55.5	66.7	44.2	30.66
Marion	KS	Marion_KS	2020	1	0	1	0.396623	0.0414419	0.255874	53.8	66	41.7	31.02
Marshall	KS	Marshall_KS	2020	0	0	0	0.257905	0.040161	0.535666	56.5	68.4	44.6	27.62
McPherson	KS	McPherson_KS	2020	0	0	0	0.255661	0.0540019	0.213263	56.2	67.7	44.7	27.78
Meade	KS	Meade_KS	2020	0	0	0	0.517224	0.0275156	0.164654	56.9	71	42.9	20.13
Miami	KS	Miami_KS	2020	1	1	1	0.416607	0.0650813	0.201492	56	66.1	45.8	37.96
Mitchell	KS	Mitchell_KS	2020	0	0	0	0.265186	0.0405131	0.218674	54.5	67.1	41.9	25.79
Montgomery	KS	Montgomery_KS	2020	1	0	1	0.425535	0.0673153	0.194386	58.4	69.2	47.6	45.81
Morris	KS	Morris_KS	2020	0	0	0	0.630815	0.0352331	0.156832	55.2	66.2	44.2	29.29
Morton	KS	Morton_KS	2020	0	0	0	0.323741	0.0310116	0.0686016	56.9	71.8	41.9	12.74
Nemaha	KS	Nemaha_KS	2020	1	0	1	0.25403	0.0412217	0.53994	53.3	64.9	41.8	30.4
Neosho	KS	Neosho_KS	2020	1	0	1	0.429051	0.0518241	0.263569	57.6	68.2	47	40.83
Ness	KS	Ness_KS	2020	0	0	0	0.488614	0.0319011	0.0275582	55.6	69.3	41.9	20.34
Norton	KS	Norton_KS	2020	0	0	0	0.464535	0.0358611	0.284079	53.3	67.5	39	16.21
Osage	KS	Osage_KS	2020	1	0	1	0.461443	0.0473444	0.254027	56.3	67.1	45.5	31.38
Osborne	KS	Osborne_KS	2020	0	0	0	0.470873	0.0326174	0.141919	54.5	67.6	41.5	23.74
Ottawa	KS	Ottawa_KS	2020	0	0	0	0.452672	0.0366704	0.169701	55.9	67.8	43.9	28.45
Pawnee	KS	Pawnee_KS	2020	0	0	0	0.199271	0.0427357	0.141927	55.2	68.1	42.4	25.35
Phillips	KS	Phillips_KS	2020	0	0	0	0.477618	0.0435858	0.201906	54	67.4	40.6	17.62
Pottawatomie	KS	Pottawatomie_KS	2020	1	0	1	0.590898	0.0430328	0.154935	54.6	65.5	43.7	29.87
Pratt	KS	Pratt_KS	2020	1	0	1	0.277071	0.0415359	0.199127	56.4	69.2	43.5	26.9
Rawlins	KS	Rawlins_KS	2020	0	0	0	0.419155	0.0283089	0.204164	53.1	68.1	38.2	13.02
Reno	KS	Reno_KS	2020	0	0	0	0.342353	0.059637	0.153	56.4	68.4	44.4	28.45
Republic	KS	Republic_KS	2020	0	0	0	0.233662	0.0413451	0.52195	54.1	65.8	42.3	23.68
Rice	KS	Rice_KS	2020	0	0	0	0.256348	0.0469595	0.186333	55.8	67.9	43.7	27.95
Riley	KS	Riley_KS	2020	1	1	1	0.502667	0.0745872	0.164427	55.1	66.2	44.1	31.31
Rooks	KS	Rooks_KS	2020	0	0	0	0.484495	0.0352552	0.096391	54.4	68.1	40.7	20.02
Rush	KS	Rush_KS	2020	0	0	0	0.339457	0.0411009	0.0438055	55	68.3	41.8	23.34
Russell	KS	Russell_KS	2020	0	0	0	0.593813	0.0399801	0.0336175	55.3	68.3	42.3	24.37
Saline	KS	Saline_KS	2020	0	0	0	0.401111	0.0671792	0.125324	56.4	68.5	44.4	27.99
Scott	KS	Scott_KS	2020	0	0	0	0.15698	0.0314444	0.219049	55	69.8	40.2	15.28
Sedgwick	KS	Sedgwick_KS	2020	1	1	1	0.209256	0.204255	0.217681	57.8	69.4	46.1	29.32
Seward	KS	Seward_KS	2020	0	0	0	0.102293	0.0455668	0.224308	56.7	71.2	42.2	16.89
Shawnee	KS	Shawnee_KS	2020	1	1	1	0.379274	0.167382	0.219229	55.6	66.5	44.7	33.63
Sheridan	KS	Sheridan_KS	2020	0	0	0	0.347398	0.0330083	0.329807	53.9	68.2	39.6	14.23
Sherman	KS	Sherman_KS	2020	0	0	0	0.243766	0.0356437	0.348357	53.2	68.3	38.1	14.75
Smith	KS	Smith_KS	2020	0	0	0	0.363135	0.0368034	0.3118	54	66.8	41.2	20.4
Stafford	KS	Stafford_KS	2020	0	0	0	0.29397	0.0401799	0.163404	55.4	67.7	43	29.3
Stanton	KS	Stanton_KS	2020	0	0	0	0.208522	0.0285762	0.152559	56.1	71.4	40.7	11.85
Stevens	KS	Stevens_KS	2020	0	0	0	0.116618	0.0389795	0.326332	56.7	71.4	42	15.56
Sumner	KS	Sumner_KS	2020	1	0	1	0.176077	0.0447767	0.225832	58.4	69.9	46.9	31.43
Thomas	KS	Thomas_KS	2020	0	0	0	0.15521	0.037512	0.459383	53.4	68.5	38.3	14.42
Trego	KS	Trego_KS	2020	0	0	0	0.487443	0.0319247	0.0589098	54.7	68.4	40.9	18.15
Wabaunsee	KS	Wabaunsee_KS	2020	1	0	1	0.724028	0.03141	0.120094	55.2	65.9	44.5	31.59
Wallace	KS	Wallace_KS	2020	0	0	0	0.486468	0.0263908	0.225053	53.7	68.9	38.6	11.38
Washington	KS	Washington_KS	2020	1	0	1	0.349171	0.0395969	0.430142	54	65.7	42.2	27.42
Wichita	KS	Wichita_KS	2020	0	0	0	0.188975	0.0314272	0.223872	54.3	69.2	39.4	15.69
Wilson	KS	Wilson_KS	2020	0	0	0	0.377385	0.0465112	0.308851	57.9	68.5	47.3	37.48
Woodson	KS	Woodson_KS	2020	0	0	0	0.547327	0.035515	0.198115	57	67.7	46.3	33.6
Wyandotte	KS	Wyandotte_KS	2020	1	1	1	0.13136	0.494871	0.0693272	55.5	65.8	45.3	33.84
Adair	MO	Adair _MO	2020	1	0	1	0.285054	0.0518214	0.186678	52.6	63.2	42	37.19
Andrew	MO	Andrew_MO	2020	1	1		0.180538	0.0553453	0.487264	53.5	64.2	42.8	37.58
Atchison	MO	Atchison_MO	2020		0		0.0588666	0.0412578	0.748835	53	63.9	42.1	25.72
Audrain	MO	Audrain _MO	2020	1	1	1	0.119676	0.0465984	0.602766	54.1	63.9	44.3	41.16
Barry	MO	Barry _MO	2020	1	1	1	0.373507	0.0545973	0.0123926	57.5	68.4	46.7	53.96
Barton	MO	Barton _MO	2020	1	0	1	0.291869	0.0426145	0.370653	57.3	68	46.5	44.95
Bates	MO	Bates_MO	2020	1	1		0.32109	0.038261	0.367926	56.6	67.2	46.1	42.19
Benton	MO	Benton_MO	2020		0		0.216682	0.0512745	0.0817457	56.2	66.7	45.6	46.92
Bollinger	MO	Bollinger_MO	2020		0		0.135742	0.0329618	0.10523	57	67.5	46.6	57.44
Boone	MO	Boone _MO	2020	1	1	1	0.190852	0.103564	0.163713	55.3	64.9	45.6	43.5
Buchanan	MO	Buchanan _MO	2020	1	1	1	0.148537	0.122299	0.420996	54.3	64.8	43.6	40.05
Butler	MO	Butler _MO	2020	1	1	1	0.0572869	0.0578856	0.294646	59	69.3	48.8	59.75
Caldwell	MO	Caldwell_MO	2020		0		0.319452	0.0449233	0.3073	53.8	64.3	43.2	37.82
Callaway	MO	Callaway _MO	2020	1	1	1	0.180039	0.0520956	0.182955	55.6	65.6	45.6	44.54
Camden	MO	Camden_MO	2020	1	1		0.135998	0.081402	0.00177804	57.3	68.1	46.5	47.53
Cape Girardeau	MO	Cape Girardeau _MO	2020	1	1	1	0.157933	0.0947633	0.262555	57.5	67.8	47.3	55.9
Carroll	MO	Carroll_MO	2020		0		0.188868	0.0418272	0.480863	54.1	64.1	44.1	41.55
Carter	MO	Carter_MO	2020		0		0.0593111	0.0365719	0.00123217	57.7	68.9	46.6	59.09
Cass	MO	Cass_MO	2020	1	1		0.370711	0.108555	0.259379	55.9	66	45.9	41.59
Cedar	MO	Cedar _MO	2020	1	0	1	0.347235	0.0419486	0.0413966	57.2	67.9	46.5	46.39
Chariton	MO	Chariton _MO	2020	1	0	1	0.178853	0.0401873	0.434985	54.3	64.2	44.5	42.61
Christian	MO	Christian _MO	2020	1	1	0	0.360653	0.0806656	0.00519782	56.4	67.5	45.4	50.97
Clark	MO	Clark_MO	2020		0		0.130335	0.0369565	0.416928	52.4	61.9	42.9	36.1
Clay	MO	Clay _MO	2020	1	1	1	0.285762	0.262133	0.166199	54.7	64.8	44.5	34.7
Clinton	MO	Clinton_MO	2020	1	1		0.289392	0.0567929	0.408781	53.7	64.2	43.2	36.02
Cole	MO	Cole _MO	2020	1	1	1	0.207181	0.100126	0.0641385	56.8	66.9	46.7	43.9
Cooper	MO	Cooper _MO	2020	1	0	1	0.187322	0.0429003	0.350961	55.6	65.7	45.4	40.41
Crawford	MO	Crawford_MO	2020	1	1		0.144449	0.0437681	0.00280462	55.3	66.9	43.6	50.64
Dade	MO	Dade_MO	2020		0		0.44876	0.036075	0.123004	57.2	68.1	46.3	47.83
Dallas	MO	Dallas _MO	2020	1	0	1	0.360853	0.042459	0.00826193	56.3	67.2	45.3	51.41
Daviess	MO	Daviess_MO	2020		0		0.272978	0.0434282	0.357149	53.1	63.6	42.6	39.25
DeKalb	MO	DeKalb_MO	2020	1	1		0.309598	0.0489394	0.369376	53.1	63.9	42.3	38.7
Dent	MO	Dent_MO	2020		0		0.216965	0.0350861	0.000955072	55.6	66.5	44.6	51.61
Douglas	MO	Douglas_MO	2020		0		0.279619	0.0343633	0.00101597	56.8	67.9	45.8	58.73
Dunklin	MO	Dunklin _MO	2020		0		0.00988007	0.0643764	0.378553	60.4	69.9	50.8	54
Franklin	MO	Franklin _MO	2020	1	1	1	0.133249	0.0768493	0.0853938	55.6	66.7	44.6	47.69
Gasconade	MO	Gasconade_MO	2020		0		0.134476	0.041786	0.0589297	55.5	66.3	44.6	47.43
Gentry	MO	Gentry _MO	2020	1	0	1	0.291306	0.0422286	0.336491	53	63.5	42.4	35.14
Greene	MO	Greene _MO	2020	1	1	1	0.450407	0.190651	0.0108536	56.5	67.5	45.6	48.85
Grundy	MO	Grundy_MO	2020		0		0.249256	0.0464011	0.396506	52.8	62.9	42.8	36.39
Harrison	MO	Harrison _MO	2020	0	0	0	0.330176	0.0412351	0.282468	52.5	62.8	42.2	34.8
Henry	MO	Henry _MO	2020	0	0	0	0.304979	0.0436948	0.207436	56.4	66.6	46.1	44.38
Hickory	MO	Hickory _MO	2020	1	0	1	0.273826	0.039372	0.0218074	56.5	67	46	51.2
Holt	MO	Holt _MO	2020	1	0	1	0.0524013	0.0449663	0.658041	53.6	64.5	42.7	33.01
Howard	MO	Howard_MO	2020	1	1		0.175455	0.0363565	0.293973	55.1	64.9	45.3	41.42
Howell	MO	Howell _MO	2020	1	1	1	0.371915	0.0459167	0.00300548	57.7	68.3	47.1	57.65
Iron	MO	Iron_MO	2020	1	1		0.0717649	0.0310396	0.00223854	55.3	66.8	43.8	54.8
Jackson	MO	Jackson _MO	2020	1	1	1	0.163766	0.403637	0.151152	55.4	65.3	45.5	39.87
Jasper	MO	Jasper_MO	2020	1	1		0.346526	0.116461	0.188017	58	68.9	47.2	46.11
Jefferson	MO	Jefferson _MO	2020	1	0	1	0.0635567	0.140629	0.0260608	56.8	67.4	46.2	50.25
Johnson	MO	Johnson_MO	2020	1	1		0.333141	0.0621266	0.2438	55.6	65.7	45.5	42.46
Knox	MO	Knox _MO	2020	0	0	0	0.178842	0.0349722	0.448677	52.4	62.6	42.2	36.51
Laclede	MO	Laclede_MO	2020	1	1		0.32759	0.0485888	0.0067707	56.5	67.3	45.8	52.47
Lafayette	MO	Lafayette _MO	2020	0	0	0	0.157634	0.0595969	0.545057	55	65.1	44.9	42.84
Lawrence	MO	Lawrence _MO	2020	1	0	1	0.52578	0.0624525	0.0593333	57	67.8	46.3	49.19
Lewis	MO	Lewis_MO	2020		0		0.121914	0.0396873	0.462169	52.8	62.3	43.1	37.13
Lincoln	MO	Lincoln_MO	2020	1	1		0.127787	0.0633001	0.279609	54.9	65	44.9	44.3
Linn	MO	Linn _MO	2020	1	0	1	0.30005	0.0456462	0.298997	53.2	63.1	43.2	39.01
Livingston	MO	Livingston_MO	2020		0		0.180643	0.0436916	0.446335	53.5	63.4	43.5	38.98
Macon	MO	Macon_MO	2020		0		0.253311	0.0434551	0.262037	53.4	63.5	43.2	40.31
Madison	MO	Madison_MO	2020	1	1		0.118306	0.0354795	0.00691911	55.8	66.7	44.9	53.72
Maries	MO	Maries_MO	2020		0		0.263575	0.0315749	0.0177792	56.7	67.1	46.2	47.37
Marion	MO	Marion _MO	2020	1	0	1	0.113857	0.0633366	0.43604	53.5	63.2	43.8	37.6
McDonald	MO	McDonald _MO	2020	1	0	1	0.286244	0.0539452	0.0071888	59	69.9	48.1	52.53
Mercer	MO	Mercer_MO	2020		0		0.315286	0.0362469	0.200376	51.7	61.9	41.5	33.63
Miller	MO	Miller _MO	2020	1	0	1	0.21707	0.0518484	0.0187165	57.4	67.9	46.8	44.63
Mississippi	MO	Mississippi _MO	2020	1	0	1	0.00222226	0.0461195	0.708042	59	68.7	49.3	56.9
Moniteau	MO	Moniteau_MO	2020		0		0.343253	0.0479119	0.157294	56.1	66.1	46.2	41.47
Monroe	MO	Monroe_MO	2020		0		0.171604	0.0342252	0.379522	53.7	63.5	43.8	38.45
Montgomery	MO	Montgomery_MO	2020	1	1		0.0987016	0.0454281	0.347689	54.9	65.2	44.5	43.38
Morgan	MO	Morgan _MO	2020	1	0	1	0.230792	0.054192	0.0591656	56.1	66.6	45.6	42.04
New Madrid	MO	New Madrid _MO	2020	1	0	1	0.00102502	0.0438506	0.579744	59.5	69	50	55.89
Newton	MO	Newton_MO	2020	1	1		0.423306	0.0769541	0.0341641	58.7	69.4	47.9	48.87
Nodaway	MO	Nodaway_MO	2020	1	1		0.229967	0.0450636	0.517813	52.8	63.2	42.4	29.02
Oregon	MO	Oregon _MO	2020	1	0	1	0.247597	0.0278877	0.000453819	58.4	69.3	47.5	56.64
Osage	MO	Osage_MO	2020		0		0.184001	0.0445439	0.0602512	56.4	66.9	46	46.49
Ozark	MO	Ozark_MO	2020		0		0.269394	0.0343654	0.000550803	57.5	68.7	46.3	60.22
Pemiscot	MO	Pemiscot _MO	2020	1	0	1	0.000535089	0.0520871	0.572578	60.6	69.8	51.3	49.64
Perry	MO	Perry_MO	2020	1	0	1	0.132969	0.0553174	0.21801	56.5	66.6	46.4	49.34
Pettis	MO	Pettis_MO	2020		0		0.245628	0.0564106	0.372971	55.5	65.8	45.1	40.94
Phelps	MO	Phelps_MO	2020	1	1		0.175156	0.0544572	0.00337403	56.4	67.1	45.7	49.09
Pike	MO	Pike_MO	2020		0		0.11578	0.040512	0.331567	54.1	63.9	44.4	42.33
Platte	MO	Platte _MO	2020	1	1	1	0.180194	0.142121	0.338025	55.1	65.3	44.8	35.7
Polk	MO	Polk_MO	2020		0		0.45642	0.0508165	0.0209515	56.8	67.6	46	50.09
Pulaski	MO	Pulaski_MO	2020		0		0.147189	0.0714751	0.00558737	57.2	67.9	46.5	49.32
Putnam	MO	Putnam_MO	2020		0		0.319618	0.0394871	0.158134	51.5	62.3	40.6	35.37
Ralls	MO	Ralls_MO	2020	1	1		0.119969	0.044832	0.406502	53.9	63.6	44.3	37.87
Randolph	MO	Randolph _MO	2020	1	0	1	0.240761	0.0563167	0.248475	54.2	63.9	44.5	42.83
Ray	MO	Ray _MO	2020	1	0	1	0.254994	0.0498055	0.347531	54.4	64.6	44.2	37.26
Reynolds	MO	Reynolds_MO	2020		0		0.0510277	0.0350168	0.00130737	56.1	67.7	44.4	57.63
Ripley	MO	Ripley_MO	2020		0		0.130862	0.0346188	0.0274002	58.7	69.4	47.9	57.66
Saline	MO	Saline _MO	2020	1	1	1	0.0966953	0.0427143	0.596967	55.1	65	45.1	40.33
Schuyler	MO	Schuyler_MO	2020		0		0.329767	0.0430941	0.178036	52	62.5	41.5	36.69
Scotland	MO	Scotland_MO	2020	1	1		0.202638	0.0363507	0.410063	52.1	62.2	42	36.83
Scott	MO	Scott _MO	2020	1	1		0.0338205	0.0761211	0.574272	58.6	68.5	48.7	55.09
Shannon	MO	Shannon_MO	2020	1	1		0.0989733	0.034688	0.000318098	57.2	68.2	46.1	56.67
Shelby	MO	Shelby _MO	2020	1	0	1	0.141209	0.0403366	0.515197	52.8	62.8	42.8	38.16
St. Charles	MO	St. Charles _MO	2020	1	1		0.0516227	0.226608	0.269505	56.2	66.3	45.9	47.12
St. Clair	MO	St. Clair_MO	2020		0		0.228691	0.0341321	0.118363	56.8	67.3	46.2	46.72
St. Francois	MO	St. Francois _MO	2020	1	0	1	0.175695	0.0884146	0.016249	55.6	66.6	44.6	49.24
St. Louis	MO	St. Louis_MO	2020		0		0.0165501	0.635093	0.038968	56.9	66.6	46.8	47.61
St. Louis City	MO	St. Louis City_MO	2020	1	1		0.00232305	0.912816	0.00155736	56.7	66.5	47.2	46.44
Ste. Genevieve	MO	Ste. Genevieve _MO	2020	1	0	1	0.116656	0.0413197	0.0863842	56.3	66.6	45.9	46.63
Stoddard	MO	Stoddard _MO	2020	1	0	1	0.0612837	0.048465	0.45783	58.9	68.7	49	58.22
Stone	MO	Stone_MO	2020	1	1		0.227305	0.0708298	0.00167792	57.3	68.2	46.2	53.63
Sullivan	MO	Sullivan_MO	2020		0		0.372168	0.0347988	0.142783	52.1	62.4	41.8	35.99
Taney	MO	Taney _MO	2020	1	1	1	0.13619	0.0687528	0.000991754	57.3	68.5	46	59.93
Texas	MO	Texas_MO	2020	1	1		0.293449	0.0353436	0.00153156	56.2	66.6	45.8	55.01
Vernon	MO	Vernon _MO	2020	1	0	1	0.300598	0.0421866	0.283013	57	67.6	46.5	42.48
Warren	MO	Warren_MO	2020	1	1		0.0750378	0.062909	0.184434	55.4	66	44.8	46.31
Washington	MO	Washington_MO	2020		0		0.0829334	0.0465312	0.00260691	55.5	66.9	44	53.2
Wayne	MO	Wayne_MO	2020		0		0.0744418	0.0320813	0.00980953	57.4	68.3	46.4	60.18
Webster	MO	Webster _MO	2020	1	0	1	0.414562	0.0566041	0.00804126	55.7	66.5	44.9	52.73
Worth	MO	Worth_MO	2020		0		0.362152	0.0371462	0.222679	52.4	62.7	42	33.44
Wright	MO	Wright_MO	2020		0		0.38998	0.042724	0.00221485	56	66.6	45.4	54.65
Adams	NE	Adams_NE	2020	1	0	1	0.114562	0.0615537	0.757878	52.4	64.5	40.3	18.59
Antelope	NE	Antelope_NE	2020	0	0	0	0.219886	0.0383542	0.613212	49.3	60.7	38	19.82
Arthur	NE	Arthur_NE	2020	0	0	0	0.941198	0.00389374	0.00881857	49.8	63.4	36.2	15.39
Banner	NE	Banner_NE	2020	0	0	0	0.687245	0.024595	0.0561904	49.3	64.2	34.3	10.43
Blaine	NE	Blaine_NE	2020	0	0	0	0.922758	0.0047822	0.0103022	50	63.3	36.7	26.14
Boone	NE	Boone_NE	2020	1	0	1	0.236059	0.0347705	0.64429	50	61.4	38.6	21.71
Box Butte	NE	Box Butte_NE	2020	1	0	1	0.487975	0.0249691	0.167426	48.5	63.5	33.6	10.31
Boyd	NE	Boyd_NE	2020	0	0	0	0.604818	0.0283593	0.17615	49.7	61.4	38	21.55
Brown	NE	Brown_NE	2020	0	0	0	0.805323	0.0111497	0.0671686	50.2	63.3	37	22.29
Buffalo	NE	Buffalo_NE	2020	1	0	1	0.35674	0.0561147	0.472387	51.6	64.2	39	19.15
Burt	NE	Burt_NE	2020	1	0	1	0.071478	0.0383449	0.793718	50.5	61.5	39.5	20.15
Butler	NE	Butler_NE	2020	1	0	1	0.127103	0.0430574	0.740643	50.8	62	39.6	23.39
Cass	NE	Cass_NE	2020	1	1	1	0.0724878	0.0544608	0.709847	52.1	63	41.2	24.65
Cedar	NE	Cedar_NE	2020	0	0	0	0.171113	0.039252	0.660902	49.4	60.5	38.3	17.99
Chase	NE	Chase_NE	2020	0	0	0	0.472701	0.0272158	0.35664	52.9	67.6	38	12.02
Cherry	NE	Cherry_NE	2020	0	0	0	0.88384	0.00446994	0.00616026	49.5	63.2	35.8	18.44
Cheyenne	NE	Cheyenne_NE	2020	0	0	0	0.375752	0.0330226	0.125629	49.7	64.9	34.5	10.89
Clay	NE	Clay_NE	2020	1	0	1	0.142894	0.0534948	0.744962	52.4	64	40.9	20.58
Colfax	NE	Colfax_NE	2020	1	0	1	0.100062	0.0452018	0.732474	51.2	62.5	39.8	19.73
Cuming	NE	Cuming_NE	2020	1	0	1	0.0778777	0.0424354	0.780577	50.2	61.6	38.9	20.31
Custer	NE	Custer_NE	2020	0	0	0	0.698037	0.0220992	0.202845	50.1	63.3	36.9	21.32
Dakota	NE	Dakota_NE	2020	1	0	1	0.0788798	0.0635728	0.706019	49.6	61	38.2	20.89
Dawes	NE	Dawes_NE	2020	0	0	0	0.734577	0.0165518	0.0114833	49.4	63.7	35.2	9.53
Dawson	NE	Dawson_NE	2020	1	1	1	0.420028	0.0437574	0.420176	51.4	64.9	37.9	16.5
Deuel	NE	Deuel_NE	2020	0	0	0	0.275358	0.0333079	0.258776	50.8	65.5	36.2	11.67
Dixon	NE	Dixon_NE	2020	0	0	0	0.133812	0.0389931	0.686399	49.1	60.4	37.9	19.79
Dodge	NE	Dodge_NE	2020	1	1	1	0.0568254	0.0641284	0.773064	51.3	62.4	40.2	20.46
Douglas	NE	Douglas_NE	2020	1	1	1	0.101721	0.478934	0.259945	52.1	62.8	41.3	19.8
Dundy	NE	Dundy_NE	2020	0	0	0	0.621657	0.0176232	0.206575	53.1	68	38.2	12.77
Fillmore	NE	Fillmore_NE	2020	1	0	1	0.0592911	0.0443237	0.844917	52.1	63.4	40.8	24.75
Franklin	NE	Franklin_NE	2020	1	0	1	0.456179	0.0323277	0.429082	53.4	66	40.8	19.92
Frontier	NE	Frontier_NE	2020	0	0	0	0.590639	0.0249854	0.259328	52.2	66.7	37.8	15.16
Furnas	NE	Furnas_NE	2020	1	0	1	0.381526	0.0353749	0.419884	52.6	66.9	38.2	18.3
Gage	NE	Gage_NE	2020	1	1	1	0.153352	0.0476321	0.683039	52.5	64.1	40.8	26.87
Garden	NE	Garden_NE	2020	1	0	1	0.796272	0.0115009	0.0510921	49.6	64.1	35.1	12.42
Garfield	NE	Garfield_NE	2020	0	0	0	0.8533	0.0138238	0.0400024	49.1	61.4	36.9	20.34
Gosper	NE	Gosper_NE	2020	0	0	0	0.434081	0.0315823	0.438831	51.9	65.5	38.3	15.44
Grant	NE	Grant_NE	2020	0	0	0	0.897663	0.003908	0.000318984	48.6	62.8	34.5	16.79
Greeley	NE	Greeley_NE	2020	0	0	0	0.575169	0.0248015	0.334305	49.9	61.9	38	19.62
Hall	NE	Hall_NE	2020	1	1	1	0.157719	0.0870052	0.638523	52	64.1	39.9	20.76
Hamilton	NE	Hamilton_NE	2020	1	1	1	0.0644135	0.0463073	0.821839	52.2	63.8	40.6	21.82
Harlan	NE	Harlan_NE	2020	0	0	0	0.332454	0.0377568	0.473466	53.1	66.3	39.9	18.17
Hayes	NE	Hayes_NE	2020	0	0	0	0.610315	0.0188806	0.238106	52.1	66.8	37.4	13.04
Hitchcock	NE	Hitchcock_NE	2020	0	0	0	0.48584	0.0277773	0.214571	52.9	67.9	37.9	13.22
Holt	NE	Holt_NE	2020	0	0	0	0.660374	0.0234173	0.172785	49.2	61.3	37	20.33
Hooker	NE	Hooker_NE	2020	0	0	0	0.974452	0.00299376	0.00063193	49	63.1	35	20.43
Howard	NE	Howard_NE	2020	1	0	1	0.422945	0.0371606	0.411636	51.3	63.5	39.1	19.95
Jefferson	NE	Jefferson_NE	2020	1	1	1	0.250452	0.0415208	0.582751	52.7	64.3	41.1	26.13
Johnson	NE	Johnson_NE	2020	1	0	1	0.271725	0.0421123	0.526158	52.4	63.6	41.2	26.62
Kearney	NE	Kearney_NE	2020	1	0	1	0.119971	0.0413855	0.783394	52.1	64.3	39.9	18.41
Keith	NE	Keith_NE	2020	0	0	0	0.591191	0.0241936	0.223157	51.4	65.1	37.6	12.65
Keya Paha	NE	Keya Paha_NE	2020	0	0	0	0.732636	0.0245128	0.046539	49.7	62.8	36.6	21.57
Kimball	NE	Kimball_NE	2020	1	0	1	0.580964	0.0245933	0.071746	48.4	63.9	32.8	11.98
Knox	NE	Knox_NE	2020	0	0	0	0.410062	0.0321164	0.329842	49.6	61.1	38.2	19.56
Lancaster	NE	Lancaster_NE	2020	1	1	1	0.194145	0.135461	0.534752	52.1	63.5	40.7	25.99
Lincoln	NE	Lincoln_NE	2020	1	1	1	0.710145	0.0245864	0.170993	51.2	65.6	36.9	15.18
Logan	NE	Logan_NE	2020	0	0	0	0.833567	0.0112966	0.0891695	49.9	63.6	36.2	22.09
Loup	NE	Loup_NE	2020	0	0	0	0.893512	0.010546	0.0284748	49.4	62.3	36.6	22.27
Madison	NE	Madison_NE	2020	1	0	1	0.134511	0.0606261	0.696528	49.8	63.7	36	17.84
McPherson	NE	McPherson_NE	2020	0	0	0	0.951383	0.00488626	0.0102309	50.1	61.6	38.6	19.71
Merrick	NE	Merrick_NE	2020	1	0	1	0.206865	0.0468337	0.601985	51.9	63.8	39.9	21.8
Morrill	NE	Morrill_NE	2020	0	0	0	0.749365	0.0166418	0.0834384	49.9	65	34.7	10.69
Nance	NE	Nance_NE	2020	1	0	1	0.305204	0.0327673	0.488449	51.1	62.8	39.4	21.53
Nemaha	NE	Nemaha_NE	2020	1	0	1	0.0929253	0.0427872	0.685921	53	64.1	41.9	27.98
Nuckolls	NE	Nuckolls_NE	2020	1	0	1	0.294809	0.0377829	0.575797	53.1	65.1	41.2	22.94
Otoe	NE	Otoe_NE	2020	1	1	1	0.110525	0.048636	0.705089	52.3	63.4	41.2	26.58
Pawnee	NE	Pawnee_NE	2020	1	0	1	0.299029	0.0347157	0.488236	52.9	64.4	41.4	28.4
Perkins	NE	Perkins_NE	2020	0	0	0	0.189266	0.0316138	0.552471	51.7	66.1	37.4	12.56
Phelps	NE	Phelps_NE	2020	1	0	1	0.122556	0.0459239	0.780858	51.9	64.7	39	16.93
Pierce	NE	Pierce_NE	2020	0	0	0	0.180097	0.0414107	0.693287	49.5	60.9	38.1	18.8
Platte	NE	Platte_NE	2020	1	0	1	0.102625	0.0548838	0.75157	50.8	62.3	39.3	21.09
Polk	NE	Polk_NE	2020	1	0	1	0.117375	0.0399416	0.773524	51.3	63	39.7	23.37
Red Willow	NE	Red Willow_NE	2020	0	0	0	0.427918	0.0343008	0.300746	53.2	67.9	38.4	16.71
Richardson	NE	Richardson_NE	2020	1	0	1	0.139955	0.0383297	0.643913	53.5	64.7	42.4	28.65
Rock	NE	Rock_NE	2020	0	0	0	0.773525	0.0120175	0.0581619	49.4	62.3	36.6	21.27
Saline	NE	Saline_NE	2020	1	0	1	0.121437	0.0473949	0.722492	51.9	63.4	40.4	25.65
Sarpy	NE	Sarpy_NE	2020	1	1	1	0.10719	0.250884	0.432713	52.2	63.1	41.4	20.57
Saunders	NE	Saunders_NE	2020	1	1	1	0.102287	0.0464807	0.736938	51.9	62.8	41	21.76
Scotts Bluff	NE	Scotts Bluff_NE	2020	1	0	1	0.468622	0.0554946	0.162351	50.2	66	34.4	8.73
Seward	NE	Seward_NE	2020	1	1	1	0.141612	0.0476682	0.706205	51.3	62.7	39.9	24.4
Sheridan	NE	Sheridan_NE	2020	0	0	0	0.771983	0.0137254	0.0365204	48.5	62.8	34.2	12.46
Sherman	NE	Sherman_NE	2020	0	0	0	0.558283	0.0359069	0.30618	50.7	63.3	38.1	19.15
Sioux	NE	Sioux_NE	2020	0	0	0	0.909168	0.00768868	0.0115594	47.9	62.9	32.9	9.13
Stanton	NE	Stanton_NE	2020	0	0	0	0.189435	0.0370981	0.645979	50.4	61.9	38.9	19.64
Thayer	NE	Thayer_NE	2020	1	0	1	0.168403	0.0427498	0.705677	52.9	64.5	41.3	26.39
Thomas	NE	Thomas_NE	2020	1	0	1	0.955973	0.00407206	0.00145529	49.8	63.5	36.1	26.18
Thurston	NE	Thurston_NE	2020	1	0	1	0.0793264	0.0398214	0.713669	49.8	61	38.5	21.36
Valley	NE	Valley_NE	2020	0	0	0	0.554639	0.0323995	0.292128	49.8	62.2	37.4	20.5
Washington	NE	Washington_NE	2020	1	1	1	0.110971	0.0539686	0.670348	51.5	62.2	40.8	20.33
Wayne	NE	Wayne_NE	2020	1	0	1	0.0777119	0.0440785	0.81011	49.6	61.1	38.1	20.59
Webster	NE	Webster_NE	2020	1	0	1	0.403195	0.0356874	0.436561	53.1	65.7	40.5	20.57
Wheeler	NE	Wheeler_NE	2020	0	0	0	0.733342	0.0126393	0.150315	49.4	61.1	37.6	19.35
York	NE	York_NE	2020	1	0	1	0.0467383	0.0509816	0.850866	51.6	63	40.2	23.83
Adair	IA	Adair_IA	2021		0		0.26137	0.0477953	0.603576	50.3	61.2	39.4	32.2
Adams	IA	Adams_IA	2021	1	0	1	0.327573	0.0436281	0.518177	51.2	62.2	40.3	33.48
Allamakee	IA	Allamakee_IA	2021	1	0	1	0.241825	0.0465461	0.264947	47.9	57.5	38.3	31.57
Appanoose	IA	Appanoose_IA	2021	1	0	1	0.412258	0.0505198	0.215308	52	62.5	41.5	40.63
Audubon	IA	Audubon_IA	2021	1	0	1	0.165603	0.0466506	0.752076	49.9	60.8	38.9	31.23
Benton	IA	Benton_IA	2021	1	1	1	0.113315	0.0600563	0.747141	49.2	59.8	38.5	26.45
Black Hawk	IA	Black Hawk_IA	2021	1	1	1	0.113032	0.137012	0.650534	49.4	60.1	38.7	25.88
Boone	IA	Boone_IA	2021	1	1	1	0.0962172	0.0635055	0.717509	50.6	61.3	39.9	27.71
Bremer	IA	Bremer_IA	2021	1	1	1	0.126457	0.071045	0.677678	48.6	59.1	38.2	30.64
Buchanan	IA	Buchanan_IA	2021	1	1	1	0.100447	0.061727	0.759898	48.4	59	37.7	29.24
Buena Vista	IA	Buena Vista_IA	2021		0		0.0750779	0.0572871	0.821785	48.8	58.9	38.7	28.03
Butler	IA	Butler_IA	2021	1	1	1	0.143059	0.0529728	0.720401	48.8	59.2	38.5	28.51
Calhoun	IA	Calhoun_IA	2021		0		0.0674305	0.0537734	0.846801	49.8	60.5	39.2	29.7
Carroll	IA	Carroll_IA	2021	1	0	1	0.084342	0.0613518	0.818792	50.3	61.1	39.4	27.85
Cass	IA	Cass_IA	2021	1	1		0.190343	0.0545891	0.701719	50.9	61.8	39.9	30.61
Cedar	IA	Cedar_IA	2021	1	1	1	0.116227	0.0562538	0.72804	50.1	60.1	40.2	30.17
Cerro Gordo	IA	Cerro Gordo_IA	2021	1	1	1	0.10274	0.081905	0.749706	48	58.4	37.7	30.14
Cherokee	IA	Cherokee_IA	2021	1	0	1	0.124618	0.0522767	0.76271	48.9	59.6	38.3	27.49
Chickasaw	IA	Chickasaw_IA	2021	1	0	1	0.119649	0.0548926	0.727999	47.7	57.9	37.5	36.45
Clarke	IA	Clarke_IA	2021		0		0.464005	0.0473541	0.237787	51.9	62.2	41.5	36.05
Clay	IA	Clay_IA	2021	1	0	1	0.119517	0.0540704	0.744044	48.3	59	37.7	30.67
Clayton	IA	Clayton_IA	2021	1	1	1	0.208116	0.0486709	0.391029	48.2	58.2	38.1	29.6
Clinton	IA	Clinton_IA	2021	1	0	1	0.111061	0.0711006	0.677796	51.2	60.8	41.5	29.63
Crawford	IA	Crawford_IA	2021		0		0.132633	0.0514202	0.762614	50.5	61.5	39.6	28.25
Dallas	IA	Dallas_IA	2021	1	1	1	0.146896	0.0956571	0.614799	51.3	61.9	40.6	27.89
Davis	IA	Davis_IA	2021	1	0	1	0.40827	0.0446006	0.281071	52.1	61.9	42.2	39.16
Decatur	IA	Decatur_IA	2021	1	1		0.468159	0.0446981	0.212144	52.4	62.8	42	37.93
Delaware	IA	Delaware_IA	2021	1	1	1	0.127361	0.0574324	0.679982	48.3	58.4	38.1	30.32
Des Moines	IA	Des Moines_IA	2021	1	1	1	0.118282	0.105195	0.496672	52.3	61.6	43	41.39
Dickinson	IA	Dickinson_IA	2021		0		0.123751	0.0667439	0.671915	47.6	57.9	37.2	28.79
Dubuque	IA	Dubuque_IA	2021	1	1	1	0.1925	0.100628	0.45194	48.8	58.4	39.2	27.53
Emmet	IA	Emmet_IA	2021		0		0.100049	0.0485949	0.7742	47.4	57.6	37.2	28.07
Fayette	IA	Fayette_IA	2021	1	0	1	0.160018	0.0556207	0.642418	47.6	57.9	37.2	31.58
Floyd	IA	Floyd_IA	2021	1	0	1	0.120029	0.0610377	0.740317	48.2	58.2	38.1	34.14
Franklin	IA	Franklin_IA	2021	1	0	1	0.0761803	0.0534213	0.829091	48.6	59.1	38.1	27.62
Fremont	IA	Fremont_IA	2021	1	1	1	0.10043	0.0497937	0.694008	53.1	63.8	42.3	33.87
Greene	IA	Greene_IA	2021	1	1	1	0.088637	0.0479887	0.802422	50.4	60.9	39.8	29.09
Grundy	IA	Grundy_IA	2021	1	0	1	0.0609793	0.0527601	0.869973	49.2	59.6	38.8	27.58
Guthrie	IA	Guthrie_IA	2021	1	0	1	0.25437	0.049217	0.540821	50.3	61.3	39.4	30.06
Hamilton	IA	Hamilton_IA	2021	1	0	1	0.0681623	0.0574936	0.8274	49.1	59.7	38.4	26.87
Hancock	IA	Hancock_IA	2021		0		0.0705577	0.0537565	0.833195	47.9	58.3	37.5	30.4
Hardin	IA	Hardin_IA	2021	1	0	1	0.102347	0.0607279	0.767037	49.3	59.8	38.8	26.54
Harrison	IA	Harrison_IA	2021	1	0	1	0.117304	0.0506385	0.685565	51.7	62.6	40.8	33.3
Henry	IA	Henry_IA	2021	1	1	1	0.194592	0.0678895	0.52497	51.6	61.1	42.2	38.98
Howard	IA	Howard_IA	2021	1	0	1	0.140106	0.0490686	0.729206	46.7	56.9	36.5	34.16
Humboldt	IA	Humboldt_IA	2021	1	0	1	0.0530514	0.0510253	0.849551	49	59.5	38.4	25.08
Ida	IA	Ida_IA	2021	1	0	1	0.0985006	0.0493275	0.817361	49.7	60.2	39.2	27.68
Iowa	IA	Iowa_IA	2021	1	1	1	0.214974	0.0531135	0.595107	50.2	60.5	39.9	29
Jackson	IA	Jackson_IA	2021	1	1	1	0.250125	0.0514256	0.388954	50.2	59.9	40.4	30.64
Jasper	IA	Jasper_IA	2021	1	1	1	0.176026	0.0639713	0.670503	51	61.2	40.7	28.55
Jefferson	IA	Jefferson_IA	2021	1	0	1	0.249995	0.0602649	0.482499	51.2	61	41.5	36.17
Johnson	IA	Johnson_IA	2021	1	1	1	0.174904	0.112393	0.513796	50.3	60.4	40.2	30.33
Jones	IA	Jones_IA	2021	1	0	1	0.160569	0.0553218	0.608057	49.8	59.6	39.9	29.05
Keokuk	IA	Keokuk_IA	2021	1	0	1	0.218955	0.0501283	0.592591	51.1	61.3	40.9	33.61
Kossuth	IA	Kossuth_IA	2021		0		0.0696546	0.0483036	0.83768	48.1	58.4	37.9	27.42
Lee	IA	Lee_IA	2021	1	1	1	0.17045	0.0729431	0.412454	52.7	61.7	43.6	42.02
Linn	IA	Linn_IA	2021	1	1	1	0.137165	0.157419	0.543497	49.6	59.8	39.4	29.27
Louisa	IA	Louisa_IA	2021	1	0	1	0.126574	0.0504772	0.55662	52.1	61.7	42.4	37.28
Lucas	IA	Lucas_IA	2021		0		0.414873	0.046929	0.231604	51.7	61.8	41.5	38.38
Lyon	IA	Lyon_IA	2021		0		0.0873312	0.0503779	0.809029	48.2	58.8	37.6	28.61
Madison	IA	Madison_IA	2021	1	1	1	0.352507	0.0487957	0.38861	51.2	61.8	40.5	29.39
Mahaska	IA	Mahaska_IA	2021	1	0	1	0.191821	0.0622463	0.625873	51.4	61.8	41	32.38
Marion	IA	Marion_IA	2021	1	0	1	0.249634	0.0658092	0.394113	51.4	61.7	41.1	31.94
Marshall	IA	Marshall_IA	2021	1	1	1	0.129775	0.0697351	0.728666	49.9	60.4	39.4	25.86
Mills	IA	Mills_IA	2021	1	1	1	0.137068	0.0575808	0.689421	52.6	63.3	41.8	33.3
Mitchell	IA	Mitchell_IA	2021	1	1	1	0.0858796	0.0548328	0.78557	47.4	57.4	37.4	34.69
Monona	IA	Monona_IA	2021		0		0.117658	0.0483315	0.683828	50.9	61.8	39.9	29.87
Monroe	IA	Monroe_IA	2021		0		0.404932	0.0457256	0.192548	51.8	62	41.7	36.97
Montgomery	IA	Montgomery_IA	2021	1	0	1	0.193187	0.0534293	0.681677	51.9	62.7	41	33.32
Muscatine	IA	Muscatine_IA	2021	1	1	1	0.137222	0.0855398	0.573333	50.9	60.9	41	31.9
O'Brien	IA	O'Brien_IA	2021		0		0.0601777	0.0563028	0.845764	48.4	59	37.8	29.57
Osceola	IA	Osceola_IA	2021		0		0.0418779	0.0538957	0.852265	47.6	57.8	37.3	28.1
Page	IA	Page_IA	2021	1	0	1	0.190076	0.0531234	0.664199	52.8	63.5	42	34.3
Palo Alto	IA	Palo Alto_IA	2021		0		0.0926497	0.0484031	0.777411	48.2	58.7	37.8	29.36
Plymouth	IA	Plymouth_IA	2021	1	1	1	0.108456	0.0548182	0.776516	49.7	60.5	38.8	24.06
Pocahontas	IA	Pocahontas_IA	2021		0		0.0468748	0.0485759	0.874628	48.7	59.2	38.2	28.13
Polk	IA	Polk_IA	2021	1	1	1	0.151944	0.31493	0.377914	51.5	61.7	41.2	28.28
Pottawattamie	IA	Pottawattamie_IA	2021	1	1	1	0.110683	0.0860041	0.723925	51.9	62.6	41.2	31.52
Poweshiek	IA	Poweshiek_IA	2021	1	1	1	0.173342	0.057535	0.700077	50.4	60.8	40	30.1
Ringgold	IA	Ringgold_IA	2021		0		0.475561	0.0420915	0.299202	52.1	62.6	41.6	36.97
Sac	IA	Sac_IA	2021	1	0	1	0.0788859	0.0552084	0.823319	49.9	60.4	39.4	28.43
Scott	IA	Scott_IA	2021	1	1	1	0.0924511	0.179576	0.590068	51.7	61	42.3	31.04
Shelby	IA	Shelby_IA	2021	1	1	1	0.0918024	0.0492929	0.828145	50.7	61.5	39.8	29.92
Sioux	IA	Sioux_IA	2021		0		0.051909	0.067047	0.828094	48.7	59.4	38	27.86
Story	IA	Story_IA	2021	1	1	1	0.101207	0.0966177	0.741777	50.4	61	39.8	27.71
Tama	IA	Tama_IA	2021	1	0	1	0.153291	0.0516471	0.679226	49.5	60.1	39	28.23
Taylor	IA	Taylor_IA	2021	1	1		0.313771	0.0439296	0.492043	52.2	62.9	41.6	35.03
Union	IA	Union_IA	2021	1	0	1	0.380313	0.052924	0.399345	51.1	61.9	40.3	35.76
Van Buren	IA	Van Buren_IA	2021	1	0	1	0.291967	0.0449142	0.308266	51.7	61	42.5	37.45
Wapello	IA	Wapello_IA	2021	1	1	1	0.277301	0.0800081	0.387199	51.9	61.8	41.9	36.37
Warren	IA	Warren_IA	2021	1	1	1	0.343902	0.0716181	0.348507	51.7	62.1	41.3	31.78
Washington	IA	Washington_IA	2021	1	1	1	0.201867	0.0598731	0.584416	51.2	61.1	41.2	34.58
Wayne	IA	Wayne_IA	2021		0		0.41091	0.0424494	0.371226	51.8	62.2	41.5	40.74
Webster	IA	Webster_IA	2021	1	1	1	0.0736241	0.0661145	0.767582	49.4	60	38.8	26.84
Winnebago	IA	Winnebago_IA	2021		0		0.0926316	0.0546315	0.796133	47.3	57.4	37.1	27.39
Winneshiek	IA	Winneshiek_IA	2021	1	1	1	0.230585	0.05456	0.508864	47.8	57.8	37.7	31.62
Woodbury	IA	Woodbury_IA	2021	1	1	1	0.148692	0.086811	0.670925	50.1	61.1	39.2	25.72
Worth	IA	Worth_IA	2021	1	0	1	0.0997588	0.053275	0.775797	47.3	57.5	37.1	30.96
Wright	IA	Wright_IA	2021	1	1		0.0702039	0.0526402	0.830024	48.4	58.9	37.8	28.73
Allen	KS	Allen_KS	2021	0	0	0	0.426009	0.0582772	0.297612	57.4	67.5	47.2	53.61
Anderson	KS	Anderson_KS	2021	0	0	0	0.420414	0.045844	0.32438	56.9	66.8	47	50.23
Atchison	KS	Atchison_KS	2021	1	1	1	0.231558	0.0570142	0.49678	55.2	66	44.5	34.54
Barber	KS	Barber_KS	2021	0	0	0	0.698259	0.0229384	0.0311458	58.5	71.7	45.3	23.1
Barton	KS	Barton_KS	2021	1	0	1	0.222863	0.0548218	0.134235	55.5	68	43	25.99
Bourbon	KS	Bourbon_KS	2021	1	1	1	0.550563	0.0501191	0.130439	57.2	67.3	46.9	48.15
Brown	KS	Brown_KS	2021	1	1	1	0.148147	0.049437	0.684509	54.6	65.6	43.5	34.15
Butler	KS	Butler_KS	2021	1	0	1	0.632889	0.0528882	0.151269	57.5	68.8	46.2	36.56
Chase	KS	Chase_KS	2021	0	0	0	0.827922	0.0245257	0.0572795	56.4	67.5	45.3	34.85
Chautauqua	KS	Chautauqua_KS	2021	0	0	0	0.685832	0.0279399	0.0286739	58.3	69.5	47.1	34.8
Cherokee	KS	Cherokee_KS	2021	1	1	1	0.333241	0.0622836	0.278899	58.8	69.3	48.4	46.1
Cheyenne	KS	Cheyenne_KS	2021	0	0	0	0.458848	0.0286803	0.14157	52.9	67.5	38.4	15.4
Clark	KS	Clark_KS	2021	0	0	0	0.736045	0.0319669	0.00454005	58.1	72.1	44.1	18.4
Clay	KS	Clay_KS	2021	0	0	0	0.310038	0.0426539	0.356354	56.2	67.8	44.6	23.74
Cloud	KS	Cloud_KS	2021	0	0	0	0.325799	0.0437342	0.345199	56	67.7	44.2	22.88
Coffey	KS	Coffey_KS	2021	0	0	0	0.50168	0.0456182	0.243959	57.3	67.6	47.1	44.28
Comanche	KS	Comanche_KS	2021	0	0	0	0.751055	0.0258886	0.00839309	58.5	72.1	44.9	21.99
Cowley	KS	Cowley_KS	2021	1	1	0	0.593504	0.0498448	0.114491	58.3	69.9	46.8	33.65
Crawford	KS	Crawford_KS	2021	1	0	1	0.43369	0.0736204	0.232813	58	68.3	47.6	47.3
Decatur	KS	Decatur_KS	2021	0	0	0	0.386615	0.0322326	0.232035	53.7	68.3	39.1	17.22
Dickinson	KS	Dickinson_KS	2021	1	0	1	0.322487	0.0493733	0.213828	57.1	68.8	45.4	28.7
Doniphan	KS	Doniphan_KS	2021	1	0	1	0.118638	0.0496249	0.623729	55	65.6	44.3	37.32
Douglas	KS	Douglas_KS	2021	1	1	1	0.34546	0.118724	0.211084	56.6	67	46.3	44.8
Edwards	KS	Edwards_KS	2021	0	0	0	0.251326	0.0406253	0.234339	57	70.6	43.4	24.77
Elk	KS	Elk_KS	2021	0	0	0	0.746552	0.0284138	0.0425891	57.4	68.4	46.4	35.64
Ellis	KS	Ellis_KS	2021	0	0	0	0.510747	0.0514629	0.0228698	55.3	69	41.7	24.89
Ellsworth	KS	Ellsworth_KS	2021	0	0	0	0.555355	0.0383582	0.0585489	56.7	69.1	44.3	24.95
Finney	KS	Finney_KS	2021	0	0	0	0.285927	0.0399679	0.140693	55.7	70.8	40.6	16.76
Ford	KS	Ford_KS	2021	0	0	0	0.258645	0.0439055	0.0822428	56.9	71	42.7	21.85
Franklin	KS	Franklin_KS	2021	1	0	1	0.371183	0.0633436	0.300714	56.9	67	46.9	47.63
Geary	KS	Geary_KS	2021	1	1	1	0.526811	0.0719277	0.10842	56.5	67.6	45.4	29.05
Gove	KS	Gove_KS	2021	0	0	0	0.445649	0.0320783	0.188335	54.8	69.1	40.5	18.08
Graham	KS	Graham_KS	2021	0	0	0	0.494874	0.0312453	0.135498	54.6	68.6	40.6	19.24
Grant	KS	Grant_KS	2021	0	0	0	0.113953	0.0410901	0.136255	55.8	71.1	40.5	16.88
Gray	KS	Gray_KS	2021	0	0	0	0.195558	0.0332868	0.174894	56.3	70.9	41.6	18.68
Greeley	KS	Greeley_KS	2021	0	0	0	0.11271	0.0278788	0.106094	53.3	68.1	38.4	20.23
Greenwood	KS	Greenwood_KS	2021	0	0	0	0.799668	0.0299163	0.0510471	57.1	67.8	46.4	39.81
Hamilton	KS	Hamilton_KS	2021	0	0	0	0.188201	0.0250768	0.0349164	54.7	70.4	39	17.58
Harper	KS	Harper_KS	2021	0	0	0	0.370705	0.0420813	0.0489975	58.5	70.7	46.4	24.52
Harvey	KS	Harvey_KS	2021	1	1	1	0.167954	0.0699283	0.394906	57.9	69.7	46.1	33.44
Haskell	KS	Haskell_KS	2021	0	0	0	0.0825883	0.0493899	0.271376	55.9	70.8	41	17.92
Hodgeman	KS	Hodgeman_KS	2021	0	0	0	0.476348	0.0309818	0.0403302	56.7	70.9	42.6	23.12
Jackson	KS	Jackson_KS	2021	1	0	1	0.498442	0.045001	0.21752	55.2	66.2	44.1	31.35
Jefferson	KS	Jefferson_KS	2021	1	1	1	0.326289	0.0565998	0.269003	55.9	66.4	45.4	37.96
Jewell	KS	Jewell_KS	2021	0	0	0	0.344852	0.0399478	0.344802	54.6	66.7	42.4	25.65
Johnson	KS	Johnson_KS	2021	1	1	1	0.21976	0.476547	0.12362	56.5	66.5	46.5	41.11
Kearny	KS	Kearny_KS	2021	0	0	0	0.252857	0.0325561	0.0855869	55.2	70.7	39.7	16.84
Kingman	KS	Kingman_KS	2021	0	0	0	0.456752	0.0392193	0.0544388	57.6	69.8	45.4	27.95
Kiowa	KS	Kiowa_KS	2021	0	0	0	0.565713	0.0372254	0.0898487	57.6	71.2	44	23.11
Labette	KS	Labette_KS	2021	1	0	1	0.490493	0.0629941	0.207004	58.5	69.3	47.8	42.71
Lane	KS	Lane_KS	2021	0	0	0	0.357395	0.0250706	0.0731622	55.5	70.1	40.8	18.45
Leavenworth	KS	Leavenworth_KS	2021	1	1	1	0.327698	0.102571	0.198488	56.4	66.6	46.1	41.33
Lincoln	KS	Lincoln_KS	2021	0	0	0	0.482689	0.034052	0.11234	56.3	69.1	43.5	25.09
Linn	KS	Linn_KS	2021	1	0	1	0.388084	0.0531068	0.21617	56.9	66.9	46.9	49.18
Logan	KS	Logan_KS	2021	0	0	0	0.456569	0.0223922	0.184869	54.5	69.3	39.6	21.86
Lyon	KS	Lyon_KS	2021	1	0	1	0.613241	0.0536795	0.204254	56.9	67.6	46.1	38.61
Marion	KS	Marion_KS	2021	1	0	1	0.391971	0.044386	0.247218	57	69.3	45.3	30.72
Marshall	KS	Marshall_KS	2021	0	0	0	0.257406	0.0427298	0.536827	54.8	68.6	43.2	25.54
McPherson	KS	McPherson_KS	2021	0	0	0	0.251056	0.0580357	0.217536	57.3	66.5	45.3	30.12
Meade	KS	Meade_KS	2021	0	0	0	0.511483	0.0284517	0.148728	57.3	71.6	43	20.06
Miami	KS	Miami_KS	2021	1	1	1	0.442422	0.0727357	0.185622	56.7	66.6	46.8	46.32
Mitchell	KS	Mitchell_KS	2021	0	0	0	0.263398	0.0421179	0.243517	55.4	67.8	43	21.62
Montgomery	KS	Montgomery_KS	2021	1	0	1	0.456526	0.0730722	0.172601	58.7	69.5	47.9	38.04
Morris	KS	Morris_KS	2021	0	0	0	0.631061	0.0373845	0.159048	56.1	67.1	45.2	32.45
Morton	KS	Morton_KS	2021	0	0	0	0.314478	0.0321121	0.0614207	56.1	71.2	41.1	13.61
Nemaha	KS	Nemaha_KS	2021	1	0	1	0.256298	0.0447853	0.544979	54.4	65.7	43	27.66
Neosho	KS	Neosho_KS	2021	1	0	1	0.463737	0.0561562	0.221316	57.9	68.2	47.5	50.25
Ness	KS	Ness_KS	2021	0	0	0	0.467011	0.0330029	0.0329936	55.9	69.8	42	21.74
Norton	KS	Norton_KS	2021	0	0	0	0.457396	0.0370082	0.269742	53.8	67.9	39.6	20.71
Osage	KS	Osage_KS	2021	1	0	1	0.479701	0.051076	0.245967	57.1	67.6	46.7	44.13
Osborne	KS	Osborne_KS	2021	0	0	0	0.465698	0.033844	0.157161	55.1	68.1	42.2	24.18
Ottawa	KS	Ottawa_KS	2021	0	0	0	0.448088	0.038477	0.175204	56.7	68.7	44.7	24.16
Pawnee	KS	Pawnee_KS	2021	0	0	0	0.195603	0.0440718	0.148802	56	68.9	43	25.23
Phillips	KS	Phillips_KS	2021	0	0	0	0.472668	0.0449899	0.202809	54.3	67.5	41.2	19.77
Pottawatomie	KS	Pottawatomie_KS	2021	1	1	1	0.594559	0.0467264	0.156488	55.6	66.5	44.7	27.24
Pratt	KS	Pratt_KS	2021	1	0	1	0.272825	0.0435658	0.194393	57.6	70.3	44.8	23.13
Rawlins	KS	Rawlins_KS	2021	0	0	0	0.416698	0.0291955	0.173456	53.2	67.8	38.5	15.17
Reno	KS	Reno_KS	2021	1	1	0	0.337158	0.0634431	0.161614	57.3	69.3	45.2	27.71
Republic	KS	Republic_KS	2021	0	0	0	0.222376	0.04387	0.535438	54.8	66.5	43.1	26.1
Rice	KS	Rice_KS	2021	0	0	0	0.254195	0.0492192	0.197986	56.6	68.7	44.4	26.62
Riley	KS	Riley_KS	2021	1	1	1	0.500027	0.0784776	0.166603	56.1	67.3	44.9	27.71
Rooks	KS	Rooks_KS	2021	0	0	0	0.476957	0.0369666	0.0971433	54.9	68.5	41.2	21.75
Rush	KS	Rush_KS	2021	0	0	0	0.325393	0.0426557	0.0546131	55.4	68.7	42.1	26.67
Russell	KS	Russell_KS	2021	0	0	0	0.587995	0.0419113	0.0398642	56	69.1	42.9	25.5
Saline	KS	Saline_KS	2021	0	0	0	0.397952	0.0700948	0.140082	57.4	69.5	45.2	26.55
Scott	KS	Scott_KS	2021	0	0	0	0.152045	0.0321541	0.170934	55	70	40	18.32
Sedgwick	KS	Sedgwick_KS	2021	1	1	1	0.200982	0.217509	0.211679	58.2	70	46.4	30.67
Seward	KS	Seward_KS	2021	0	0	0	0.0950716	0.0478298	0.187169	56.7	71.3	42.1	18.51
Shawnee	KS	Shawnee_KS	2021	1	1	1	0.392903	0.177339	0.214579	56.5	67.4	45.6	37.36
Sheridan	KS	Sheridan_KS	2021	0	0	0	0.344008	0.0338044	0.306083	53.9	68.2	39.6	17.37
Sherman	KS	Sherman_KS	2021	0	0	0	0.239784	0.0358026	0.309311	53.2	68	38.4	16.23
Smith	KS	Smith_KS	2021	0	0	0	0.356573	0.0383421	0.321531	54.3	66.8	41.8	25.08
Stafford	KS	Stafford_KS	2021	0	0	0	0.286378	0.0418551	0.173983	56.3	68.6	43.9	25.87
Stanton	KS	Stanton_KS	2021	0	0	0	0.193433	0.0291508	0.134923	55.5	71.1	40	14.41
Stevens	KS	Stevens_KS	2021	0	0	0	0.109789	0.0406964	0.264652	56.3	71.2	41.3	17.68
Sumner	KS	Sumner_KS	2021	1	1	1	0.175568	0.0477208	0.219322	58.8	70.5	47.1	29
Thomas	KS	Thomas_KS	2021	0	0	0	0.152848	0.0381178	0.406135	53.4	68.3	38.4	16.98
Trego	KS	Trego_KS	2021	0	0	0	0.478819	0.0330533	0.0636301	55	68.6	41.4	17.86
Wabaunsee	KS	Wabaunsee_KS	2021	1	0	1	0.727674	0.0335341	0.120627	56.4	67.2	45.5	34.36
Wallace	KS	Wallace_KS	2021	0	0	0	0.480033	0.0266378	0.176038	54	68.5	39.5	18.75
Washington	KS	Washington_KS	2021	1	0	1	0.33913	0.0416963	0.438118	54.8	66.4	43.2	25.83
Wichita	KS	Wichita_KS	2021	0	0	0	0.183384	0.0317391	0.190829	54.1	69.1	39.1	19.63
Wilson	KS	Wilson_KS	2021	0	0	0	0.399757	0.0502583	0.250222	58.2	68.6	47.9	46.1
Woodson	KS	Woodson_KS	2021	0	0	0	0.572325	0.0383695	0.168746	57.6	67.8	47.4	47.58
Wyandotte	KS	Wyandotte_KS	2021	1	1	1	0.155173	0.5056	0.0670086	56.5	66.7	46.3	38.89
Adair	MO	Adair _MO	2021	1	1	1	0.323617	0.0562232	0.186415	53.7	63.6	43.7	42.87
Andrew	MO	Andrew_MO	2021	1	1		0.214358	0.0608871	0.485387	54.5	65	43.9	36.87
Atchison	MO	Atchison_MO	2021	1	1		0.0767446	0.0426816	0.769604	53.9	64.7	43	31.4
Audrain	MO	Audrain _MO	2021	1	1	1	0.144848	0.0508875	0.585446	55	64.6	45.3	45.18
Barry	MO	Barry _MO	2021	1	1	1	0.413838	0.063429	0.0109249	57.8	68.6	47	51.38
Barton	MO	Barton _MO	2021	1	0	1	0.312453	0.0466218	0.307169	57.7	68.1	47.4	47.34
Bates	MO	Bates_MO	2021	1	1		0.391127	0.0420983	0.34976	57	67.2	46.8	49.67
Benton	MO	Benton_MO	2021		0		0.258763	0.0570977	0.0768344	56.6	67	46.2	45.43
Bollinger	MO	Bollinger_MO	2021		0		0.1665	0.0380072	0.108664	57	67.3	46.6	50.07
Boone	MO	Boone _MO	2021	1	1	1	0.244859	0.117223	0.16218	56.2	65.8	46.5	47.39
Buchanan	MO	Buchanan _MO	2021	1	1	1	0.178261	0.127918	0.427474	55	65.7	44.3	37.33
Butler	MO	Butler _MO	2021	1	1	1	0.0707146	0.0634159	0.324775	58.6	69	48.1	52.84
Caldwell	MO	Caldwell_MO	2021		0		0.363869	0.0497886	0.290699	54.2	64.6	43.8	39.67
Callaway	MO	Callaway _MO	2021	1	1	1	0.224547	0.0610097	0.180277	56.5	66.5	46.4	46.31
Camden	MO	Camden_MO	2021	1	1		0.164255	0.0901221	0.0017529	57.8	68.5	47.2	42.88
Cape Girardeau	MO	Cape Girardeau _MO	2021	1	1	1	0.181038	0.103955	0.268983	57.8	68.1	47.5	47.38
Carroll	MO	Carroll_MO	2021	1	1		0.253971	0.0446032	0.486521	55	64.9	45.1	41.63
Carter	MO	Carter_MO	2021		0		0.0759276	0.0399491	0.000768	57.4	68.5	46.3	42.98
Cass	MO	Cass_MO	2021	1	1		0.442702	0.117013	0.237429	56.5	66.3	46.7	44.97
Cedar	MO	Cedar _MO	2021	1	0	1	0.399423	0.0488518	0.036728	58.1	68.4	47.8	48.19
Chariton	MO	Chariton _MO	2021	1	1	1	0.273232	0.0433021	0.429312	55.2	64.9	45.4	38.8
Christian	MO	Christian _MO	2021	1	1	0	0.386559	0.0948074	0.00647518	57	68	46	48.69
Clark	MO	Clark_MO	2021		0		0.160829	0.0402082	0.419347	53.1	62.3	43.9	41.43
Clay	MO	Clay _MO	2021	1	1	1	0.331133	0.274523	0.157532	55.4	65.8	45.1	35.25
Clinton	MO	Clinton_MO	2021	1	1		0.321451	0.0626919	0.398241	54.3	64.9	43.6	36.72
Cole	MO	Cole _MO	2021	1	1	1	0.272183	0.115645	0.0660257	57.5	67.4	47.6	44.35
Cooper	MO	Cooper _MO	2021	1	0	1	0.246215	0.0480821	0.34764	56.3	66.2	46.3	44.56
Crawford	MO	Crawford_MO	2021	1	1		0.188424	0.0501075	0.00278529	55.8	67.5	43.9	41.16
Dade	MO	Dade_MO	2021		0		0.489031	0.0404289	0.0991964	57.9	68.6	47.3	48.88
Dallas	MO	Dallas _MO	2021	1	0	1	0.393155	0.0502298	0.00919225	56.6	67.3	46	50.32
Daviess	MO	Daviess_MO	2021	1	1		0.311593	0.0471112	0.356395	54	64.3	43.7	38.5
DeKalb	MO	DeKalb_MO	2021	1	1		0.342762	0.05291	0.366958	53.9	64.6	43.2	38.15
Dent	MO	Dent_MO	2021		0		0.246131	0.0390114	0.000773	55.7	67	44.3	42.23
Douglas	MO	Douglas_MO	2021		0		0.318162	0.0389561	0.000843	57.4	68.3	46.4	51.47
Dunklin	MO	Dunklin _MO	2021	1	1		0.0139455	0.0659534	0.354573	60.2	70.3	50.2	51.32
Franklin	MO	Franklin _MO	2021	1	1	1	0.203965	0.0902522	0.0867449	56.1	67.4	44.9	36.44
Gasconade	MO	Gasconade_MO	2021		0		0.19205	0.0491598	0.0610058	56	67	45	37.28
Gentry	MO	Gentry _MO	2021	1	0	1	0.358302	0.0446117	0.331883	53.9	64.4	43.4	33.73
Greene	MO	Greene _MO	2021	1	1	1	0.473883	0.208591	0.0125497	56.9	67.6	46.2	50.06
Grundy	MO	Grundy_MO	2021		0		0.292165	0.0489848	0.388115	53.9	63.9	43.8	39.67
Harrison	MO	Harrison _MO	2021	0	0	0	0.410685	0.0437099	0.275513	53.4	63.7	43.2	36.29
Henry	MO	Henry _MO	2021	0	0	0	0.386066	0.0483668	0.191963	56.8	66.9	46.7	45.38
Hickory	MO	Hickory _MO	2021	1	0	1	0.31213	0.048478	0.0226601	57	67.3	46.8	50.41
Holt	MO	Holt _MO	2021	1	0	1	0.0686165	0.0469895	0.682456	54.7	65.5	44	35.29
Howard	MO	Howard_MO	2021	1	1		0.241039	0.0402587	0.290731	55.9	65.5	46.2	41.93
Howell	MO	Howell _MO	2021	1	1	1	0.421761	0.0535223	0.000981013	58.4	69.4	47.4	44.87
Iron	MO	Iron_MO	2021	1	1		0.0850832	0.0348674	0.00202827	55.4	66.9	43.9	48.96
Jackson	MO	Jackson _MO	2021	1	1	1	0.202545	0.417041	0.141426	56.1	66	46.2	38.31
Jasper	MO	Jasper_MO	2021	1	1		0.381451	0.128049	0.14256	58.4	68.9	47.9	44.95
Jefferson	MO	Jefferson _MO	2021	1	1	1	0.0966516	0.163044	0.0258059	57.3	68	46.7	39.34
Johnson	MO	Johnson_MO	2021	1	1		0.443897	0.0699692	0.228947	56.3	66.3	46.3	41.1
Knox	MO	Knox _MO	2021	0	0	0	0.218789	0.0375503	0.441256	53.3	63.2	43.4	44.07
Laclede	MO	Laclede_MO	2021	1	1		0.361721	0.0562071	0.00719768	57	67.5	46.5	45.5
Lafayette	MO	Lafayette _MO	2021	0	0	0	0.21365	0.065568	0.536468	55.7	65.7	45.8	41.08
Lawrence	MO	Lawrence _MO	2021	1	0	1	0.615136	0.0722051	0.0517147	57.5	68	46.9	51.11
Lewis	MO	Lewis_MO	2021		0		0.157934	0.042679	0.464358	53.5	63	44.1	44.15
Lincoln	MO	Lincoln_MO	2021	1	1		0.173748	0.0751166	0.28308	55.7	65.7	45.7	43.15
Linn	MO	Linn _MO	2021	1	1	1	0.360677	0.0490595	0.291038	54.1	64	44.2	41.86
Livingston	MO	Livingston_MO	2021		0		0.222686	0.0472744	0.4428	54.3	64.3	44.2	41.43
Macon	MO	Macon_MO	2021		0		0.330202	0.0473465	0.25573	54.4	64.1	44.6	43.07
Madison	MO	Madison_MO	2021	1	1		0.132756	0.0401745	0.00687703	55.7	66.8	44.6	52.53
Maries	MO	Maries_MO	2021		0		0.31742	0.0374183	0.0191409	57.3	67.8	46.8	38.37
Marion	MO	Marion _MO	2021	1	1	1	0.148559	0.0685484	0.438399	54.3	63.8	44.8	45.55
McDonald	MO	McDonald _MO	2021	1	1	1	0.325949	0.0612099	0.00423334	59	69.9	48.2	49.33
Mercer	MO	Mercer_MO	2021		0		0.367949	0.039012	0.205953	52.7	62.8	42.7	39.98
Miller	MO	Miller _MO	2021	1	1	1	0.269704	0.0594674	0.0191908	57.9	68.4	47.5	39.61
Mississippi	MO	Mississippi _MO	2021	1	0	1	0.00342228	0.0453621	0.704792	59.2	69	49.4	50.31
Moniteau	MO	Moniteau_MO	2021		0		0.399906	0.0546123	0.152806	56.7	66.6	46.8	45.56
Monroe	MO	Monroe_MO	2021		0		0.20689	0.0377759	0.375387	54.5	64.1	45	41.43
Montgomery	MO	Montgomery_MO	2021	1	1		0.136233	0.0508792	0.347443	55.5	65.7	45.2	40.86
Morgan	MO	Morgan _MO	2021	1	0	1	0.264541	0.0619244	0.0564307	56.5	67.1	46	42.91
New Madrid	MO	New Madrid _MO	2021	1	0	1	0.00159898	0.0436512	0.588146	59.5	69.2	49.8	52.27
Newton	MO	Newton_MO	2021	1	1		0.463889	0.0902863	0.0261401	58.7	69.4	48	45.69
Nodaway	MO	Nodaway_MO	2021	1	1		0.280937	0.0481794	0.513305	53.8	64.3	43.2	33.33
Oregon	MO	Oregon _MO	2021	1	0	1	0.291571	0.0317806	0.00018	58.8	70	47.5	43.94
Osage	MO	Osage_MO	2021		0		0.252485	0.0509478	0.0622115	57.1	67.6	46.6	40.8
Ozark	MO	Ozark_MO	2021		0		0.307204	0.0384126	0.000361	58.4	69.6	47.2	51.47
Pemiscot	MO	Pemiscot _MO	2021	1	0	1	0.00103755	0.0537406	0.553831	60.7	70.6	50.9	48.24
Perry	MO	Perry_MO	2021	1	0	1	0.157133	0.0612932	0.224112	56.9	67.1	46.7	47.91
Pettis	MO	Pettis_MO	2021	1	1		0.358512	0.0632673	0.350953	56.2	66.4	46	41.87
Phelps	MO	Phelps_MO	2021	1	1		0.211665	0.0625091	0.00304218	56.9	67.9	45.9	39.04
Pike	MO	Pike_MO	2021		0		0.151273	0.0454237	0.339689	54.9	64.5	45.2	47.38
Platte	MO	Platte _MO	2021	1	1	1	0.215142	0.150825	0.333107	56	66.3	45.6	37.46
Polk	MO	Polk_MO	2021	1	1		0.502154	0.0599128	0.0206194	57.3	68	46.6	51.82
Pulaski	MO	Pulaski_MO	2021	1	1		0.182759	0.0789927	0.00555931	57.7	68.7	46.7	39.01
Putnam	MO	Putnam_MO	2021		0		0.363465	0.0418025	0.156486	52.4	62.8	42	41.97
Ralls	MO	Ralls_MO	2021	1	1		0.153035	0.0494869	0.407424	54.7	64.2	45.2	42.74
Randolph	MO	Randolph _MO	2021	1	0	1	0.288837	0.0623989	0.246965	55.1	64.6	45.5	40.55
Ray	MO	Ray _MO	2021	1	1	1	0.303496	0.0555497	0.34048	55	65.2	44.8	38.87
Reynolds	MO	Reynolds_MO	2021	1	1		0.0668143	0.0377088	0.00114351	55.9	67.5	44.3	43.38
Ripley	MO	Ripley_MO	2021		0		0.163866	0.039141	0.0301406	58.5	69.4	47.5	48.07
Saline	MO	Saline _MO	2021	1	1	1	0.186124	0.0460268	0.568495	56	65.7	46.1	40.44
Schuyler	MO	Schuyler_MO	2021		0		0.352745	0.0462806	0.182324	52.9	62.9	42.8	41.59
Scotland	MO	Scotland_MO	2021	1	1		0.235789	0.0393849	0.413206	52.9	62.7	43.2	41.19
Scott	MO	Scott _MO	2021	1	1		0.0438105	0.0812091	0.567304	58.9	68.9	48.9	48.18
Shannon	MO	Shannon_MO	2021	1	1		0.115759	0.0406105	0.000199	57.3	68.5	46.1	43.39
Shelby	MO	Shelby _MO	2021	1	0	1	0.169271	0.0432293	0.514061	53.6	63.4	43.9	45.28
St. Charles	MO	St. Charles _MO	2021	1	1		0.080576	0.241053	0.277295	56.9	67.2	46.6	38.81
St. Clair	MO	St. Clair_MO	2021		0		0.281895	0.0383081	0.106715	57.4	67.6	47.2	49.05
St. Francois	MO	St. Francois _MO	2021	1	0	1	0.200286	0.100767	0.016693	56	67.1	44.8	49.9
St. Louis	MO	St. Louis_MO	2021		0		0.0307315	0.647444	0.0403497	57.5	67.3	47.3	39.32
St. Louis City	MO	St. Louis City_MO	2021	1	1		0.00367956	0.923488	0.000992558	57.3	67.3	47.7	37.43
Ste. Genevieve	MO	Ste. Genevieve _MO	2021	1	1	1	0.140401	0.0478982	0.0901595	56.7	67	46.3	46.07
Stoddard	MO	Stoddard _MO	2021	1	1	1	0.0761034	0.051942	0.465667	58.7	68.5	48.8	51.53
Stone	MO	Stone_MO	2021	1	1		0.263331	0.082719	0.00221093	57.8	68.9	46.7	49.44
Sullivan	MO	Sullivan_MO	2021		0		0.421873	0.0372021	0.140984	53.3	63.2	43.2	41.71
Taney	MO	Taney _MO	2021	1	1	1	0.175807	0.077058	0.000937083	58.5	70.1	46.8	50.22
Texas	MO	Texas_MO	2021	1	1		0.32323	0.0405552	0.0015509	56.6	67.3	45.8	42.22
Vernon	MO	Vernon _MO	2021	1	0	1	0.340164	0.0462398	0.247907	57.4	67.5	47.3	48.56
Warren	MO	Warren_MO	2021	1	1		0.123847	0.0730294	0.184082	55.9	66.5	45.3	34.38
Washington	MO	Washington_MO	2021		0		0.105784	0.0523177	0.00259769	56	67.6	44.5	47.1
Wayne	MO	Wayne_MO	2021		0		0.0902477	0.0365063	0.00802557	56.7	67.3	46.1	47.34
Webster	MO	Webster _MO	2021	1	0	1	0.456804	0.0676506	0.00827624	56	66.5	45.6	50.56
Worth	MO	Worth_MO	2021		0		0.423273	0.0389795	0.219201	53.3	63.7	42.8	34.48
Wright	MO	Wright_MO	2021		0		0.432859	0.0491279	0.00206983	56.4	66.9	46	46.52
Adams	NE	Adams_NE	2021	1	1	1	0.107261	0.0651697	0.759529	52.5	64.3	40.8	29.66
Antelope	NE	Antelope_NE	2021	0	0	0	0.215134	0.0410664	0.63405	50.2	61.5	38.9	25.9
Arthur	NE	Arthur_NE	2021	0	0	0	0.939393	0.00468	0.0102632	50.2	63.4	37	19.86
Banner	NE	Banner_NE	2021	0	0	0	0.678451	0.0253	0.0490253	49.5	63.9	35	13.5
Blaine	NE	Blaine_NE	2021	0	0	0	0.921232	0.00667316	0.0112338	50.6	63.8	37.3	22.73
Boone	NE	Boone_NE	2021	1	0	1	0.22893	0.037883	0.653934	50.8	62.2	39.4	25.05
Box Butte	NE	Box Butte_NE	2021	1	0	1	0.484044	0.026	0.163818	48.8	62.9	34.7	14.62
Boyd	NE	Boyd_NE	2021	0	0	0	0.600953	0.0302512	0.185609	50.6	62.8	38.5	18.7
Brown	NE	Brown_NE	2021	0	0	0	0.794331	0.0131756	0.07388	50.5	63.8	37.2	21.77
Buffalo	NE	Buffalo_NE	2021	1	1	1	0.349534	0.0598131	0.476975	51.9	64	39.7	26.51
Burt	NE	Burt_NE	2021	1	0	1	0.0719471	0.0416905	0.79975	51.5	62.5	40.5	33.35
Butler	NE	Butler_NE	2021	1	0	1	0.120563	0.0474961	0.746106	51.7	62.7	40.6	33.35
Cass	NE	Cass_NE	2021	1	1	1	0.0693041	0.06122	0.711792	52.9	63.6	42.2	34.07
Cedar	NE	Cedar_NE	2021	0	0	0	0.166529	0.0429527	0.668741	50.2	61.4	38.9	22.37
Chase	NE	Chase_NE	2021	0	0	0	0.470919	0.0277918	0.349276	52.4	67.1	37.6	16.4
Cherry	NE	Cherry_NE	2021	0	0	0	0.878814	0.00546402	0.0074779	50	63.5	36.5	21.13
Cheyenne	NE	Cheyenne_NE	2021	0	0	0	0.367176	0.0345	0.123857	50.2	64.6	35.9	15.12
Clay	NE	Clay_NE	2021	1	0	1	0.139438	0.0536364	0.746858	52.7	64.3	41.2	27.23
Colfax	NE	Colfax_NE	2021	1	0	1	0.0940792	0.05029	0.738553	52.1	63.4	40.8	29.08
Cuming	NE	Cuming_NE	2021	1	0	1	0.0717327	0.0469011	0.785831	51.1	62.3	39.8	30.65
Custer	NE	Custer_NE	2021	1	1	0	0.695003	0.0231134	0.207735	50.8	63.7	37.8	21.74
Dakota	NE	Dakota_NE	2021	1	0	1	0.081428	0.0687845	0.699217	50.3	61.8	38.8	23.34
Dawes	NE	Dawes_NE	2021	0	0	0	0.719221	0.0185632	0.0102394	49.6	63	36.1	13.68
Dawson	NE	Dawson_NE	2021	1	1	1	0.414817	0.0459728	0.425683	51.6	64.6	38.6	23
Deuel	NE	Deuel_NE	2021	1	0	1	0.27229	0.0344	0.243805	51	64.8	37.2	16.89
Dixon	NE	Dixon_NE	2021	1	0	1	0.129945	0.0426389	0.691015	49.9	61.2	38.6	21.96
Dodge	NE	Dodge_NE	2021	1	1	1	0.0511049	0.0701245	0.776167	52.3	63.2	41.3	32.58
Douglas	NE	Douglas_NE	2021	1	1	1	0.0982094	0.495895	0.257069	53	63.5	42.5	35.25
Dundy	NE	Dundy_NE	2021	0	0	0	0.619688	0.0184159	0.193364	52.6	67.1	38	14.96
Fillmore	NE	Fillmore_NE	2021	1	0	1	0.0573104	0.0471714	0.845191	52.8	64.3	41.3	27.08
Franklin	NE	Franklin_NE	2021	1	0	1	0.448248	0.033913	0.433572	53.6	65.7	41.4	29.9
Frontier	NE	Frontier_NE	2021	0	0	0	0.585701	0.0259245	0.245504	52.3	66.1	38.5	22.03
[truncated: 61 more rows]
